# Supplementary material for: Flexible foraging strategies in Pipistrellus pygmaeus in response to abundant but ephemeral prey
Source: PLoS One. 2018 Oct 4;13(10):e0204511. doi: 10.1371/journal.pone.0204511 (PMC6171852; doi:10.1371/journal.pone.0204511)
Supplement: S2 Appendix — Landcover derived from the fine resolution forest map. (CSV) [file pone.0204511.s002.csv]

	Felled	Broadleaved	CC_conifer	YC_conifer	Water	HR	ID
1	0	89.04363	0	0	10.95637	MCP	3
2	7.104107341	0.305892037	81.90706932	10.43875285	0.244178445	MCP	4
3	0.978838543	3.956933798	65.62680099	10.49177923	18.94564745	MCP	6
4	4.794765329	10.95584678	31.20734649	50.40020803	2.641833369	MCP	8
5	3.77966744	37.28669061	39.91346671	15.99681261	3.023362629	MCP	9
6	1.696741894	3.029118692	58.3789065	36.69925037	0.195982548	MCP	10
7	1.005283234	4.289231871	63.2688685	29.44753978	1.989076612	MCP	11
8	0.768833173	2.144666024	69.47648402	26.81904536	0.790971422	MCP	12
9	2.877365393	1.283492934	53.27554198	31.97648534	10.58711436	MCP	14
10	6.348624	0	75.46025	18.16449	0.0266355	MCP	15
11	4.456406	0.008075482	78.09136	17.4332	0.01095294	MCP	16
12	0	78.4824	11.2038	10.3138	0	KDE	3
13	9.585967653	0.884488027	70.89782169	17.93133976	0.700382869	KDE	4
14	3.03688744	15.57563085	58.50464997	8.822854816	14.05997693	KDE	6
15	3.697355245	10.00621666	43.50704668	42.02612697	0.763254444	KDE	8
16	5.621750409	57.1019301	24.80218565	7.563496239	4.910637606	KDE	9
17	1.837889669	12.6418606	62.08545324	16.6149929	6.81980359	KDE	10
18	4.969627797	4.839622791	64.88447666	23.73383573	1.572437024	KDE	11
19	3.879405517	2.972973855	65.09754106	27.10783921	0.942240363	KDE	12
20	1.250201236	8.25493492	33.77462997	27.38128355	29.33895032	KDE	14
21	15.90921	0	75.29285	8.643232	0.1547145	KDE	15
22	7.74215	0.07300327	82.81302	9.371829	0	KDE	16
