# Supplementary material for: Flexible foraging strategies in Pipistrellus pygmaeus in response to abundant but ephemeral prey
Source: PLoS One. 2018 Oct 4;13(10):e0204511. doi: 10.1371/journal.pone.0204511 (PMC6171852; doi:10.1371/journal.pone.0204511)
Supplement: S3 Appendix — Landcover derived from the broad resolution, landcover map. (CSV) [file pone.0204511.s003.csv]

	Urban	Broadleaved	Conifer	Open	Tracks	Mixed	Water	Grassland	HR	ID
1	0.401786243	38.41730938	2.92371789	35.91588614	1.896251562	11.58215923	7.721485882	1.141403673	MCP	3
2	0.019475094	0.211963265	50.32807249	8.793952034	0.429852758	0.149046725	0.477205391	39.59043224	MCP	6
3	0.052586977	2.623035606	44.64936056	6.10408489	1.074066732	0.778928124	13.58889293	31.12904418	MCP	4
4	0.111999159	7.254735912	46.23023538	25.16088863	1.572643555	1.866784276	2.297340352	15.50537274	MCP	8
5	0.07263475	26.64583	44.65866	10.13938	0.3104418	0.3741814	2.3198	0	MCP	9
6	0.021668534	4.541452307	88.13903033	1.62626072	1.094492512	0.238450898	0.658408629	3.680236066	MCP	10
7	0.019165608	4.11439861	73.7179874	11.91267365	1.317289883	1.573170093	2.354524221	4.990790536	MCP	11
8	0.013914482	2.293585532	81.45865845	8.575891487	2.763796766	0.109363613	1.423557205	3.361232464	MCP	12
9	0.047557209	0.935139592	47.67986361	11.30857295	1.334857092	1.159181412	7.628930283	29.90589785	MCP	14
10	0.01379953	0	86.5127	7.380255	1.443095	0	0.9052023	3.744953	MCP	15
11	0.03785912	0.03698181	66.98435	6.861112	1.031728	1.920285	0.6879111	22.43978	MCP	16
12	0.423924274	38.96317286	4.542677606	33.03699931	2.280943957	13.37474667	6.003085987	1.374449339	KDE	3
13	0.104645233	11.69159872	35.19437661	8.59189278	1.98699648	1.216981431	10.67327474	30.54023401	KDE	6
14	0.048498454	0.93857605	73.83034193	10.27229509	1.796877853	1.502897281	2.310081193	9.300432142	KDE	4
15	0.274055655	7.194982304	41.82189698	21.84745491	1.741741722	3.086893051	0.86870891	23.16426647	KDE	8
16	0.109189805	37.58614779	28.69011502	14.06964404	0.678623206	0.581558261	4.006185525	14.27853635	KDE	9
17	0.079165814	13.42077493	61.36714817	6.165686194	1.825505517	1.270393445	9.476018606	6.395307314	KDE	10
18	0.023912359	4.656583673	68.81221747	11.24054736	2.347225534	1.406682039	2.497860582	9.014970982	KDE	11
19	0.017435567	3.087618073	77.76245214	9.27500509	2.025078043	0.002968944	1.883632646	5.945809494	KDE	12
20	0.195700949	5.073162826	33.50746097	13.57509364	3.178135137	6.080231631	16.87424207	21.51597278	KDE	14
21	0.02863963	0	79.26378	5.452002	2.401655	0	1.07599	11.77793	KDE	15
22	0.1122803	0	62.95058	6.787342	1.887095	0	1.490479	26.77223	KDE	16
