# Supplementary material for: Flexible foraging strategies in Pipistrellus pygmaeus in response to abundant but ephemeral prey
Source: PLoS One. 2018 Oct 4;13(10):e0204511. doi: 10.1371/journal.pone.0204511 (PMC6171852; doi:10.1371/journal.pone.0204511)
Supplement: S4 Appendix — (CSV) [file pone.0204511.s004.csv]

	ID	interval	min.dist	new.long	new.lat	TrackSess	Tag.n.
1	3	2014-07-05 22:47:00	20	576154.673866736	263234.907588196	2	3
2	3	2014-07-05 23:07:00	30	576034.57296668	263295.468867153	2	3
3	3	2014-07-05 23:22:00	30	576014.718120675	263227.905173304	2	3
4	3	2014-07-05 23:27:00	20	575913.786117338	263246.190582381	2	3
5	3	2014-07-05 23:32:00	20	576004.080016272	263252.547354185	2	3
6	3	2014-07-05 23:37:00	20	575840.446787135	263247.950637852	2	3
7	3	2014-07-05 23:42:00	50	575872.722751122	263367.181958257	2	3
8	3	2014-07-05 23:47:00	30	575909.716831954	263352.905074418	2	3
9	3	2014-07-05 23:52:00	30	575944.280548255	263361.5353396	2	3
10	3	2014-07-05 23:57:00	30	575737.731494634	263763.042336279	2	3
11	3	2014-07-06 00:07:00	30	575759.798379242	263444.635030077	2	3
12	3	2014-07-06 00:12:00	30	575695.685446889	263475.186828975	2	3
13	3	2014-07-06 00:17:00	30	575618.868555677	263529.398070606	2	3
14	3	2014-07-06 00:22:00	20	575568.110597865	263586.256154688	2	3
15	3	2014-07-06 00:27:00	50	575590.02768373	263621.607476181	2	3
16	3	2014-07-06 00:32:00	50	575650.487730661	263584.510857261	2	3
17	3	2014-07-06 00:37:00	30	575623.268302685	263595.960458881	2	3
18	3	2014-07-06 00:42:00	100	575648.16042753	263659.910263236	2	3
19	3	2014-07-06 00:47:00	100	575624.72770249	263607.081439043	2	3
20	3	2014-07-06 00:52:00	50	575649.615893544	263600.378035082	2	3
21	3	2014-07-06 00:57:00	50	575676.80520437	263563.16084809	2	3
22	3	2014-07-06 01:02:00	30	575683.201207757	263451.093679079	2	3
23	3	2014-07-06 01:12:00	30	576039.070007983	263356.560366498	2	3
24	3	2014-07-06 01:17:00	30	576211.493407799	263251.909404205	2	3
25	3	2014-07-06 01:27:00	30	576211.493407799	263251.909404205	2	3
26	3	2014-07-06 01:37:00	30	576211.493407799	263251.909404205	2	3
27	3	2014-07-06 01:47:00	30	576211.493407799	263251.909404205	2	3
28	3	2014-07-06 01:57:00	30	576211.493407799	263251.909404205	2	3
29	3	2014-07-06 02:07:00	30	576211.493407799	263251.909404205	2	3
30	3	2014-07-06 02:17:00	30	576211.493407799	263251.909404205	2	3
31	3	2014-07-06 02:27:00	30	576211.493407799	263251.909404205	2	3
32	3	2014-07-06 02:37:00	30	576211.493407799	263251.909404205	2	3
33	3	2014-07-06 02:52:00	30	576115.233012349	263213.527774266	2	3
34	3	2014-07-06 02:57:00	30	576040.069692957	263142.1254372	2	3
35	3	2014-07-06 03:07:00	30	576038.030348008	263109.985980341	2	3
36	3	2014-07-06 03:17:00	30	576038.030348008	263109.985980341	2	3
37	3	2014-07-06 03:37:00	30	576051.802809613	263150.600415399	2	3
38	3	2014-07-06 03:47:00	30	576066.988089258	263149.583603682	2	3
39	3	2014-07-06 03:52:00	30	576090.313737858	263170.812337942	2	3
40	3	2014-07-06 03:57:00	30	576094.313841624	263160.9655268	2	3
41	3	2014-07-06 04:02:00	30	576170.350383932	263164.678781688	2	3
42	3	2014-07-06 04:07:00	30	576206.493326667	263150.910070969	2	3
43	3	2014-07-06 04:12:00	30	576128.070085754	263234.965405649	2	3
44	3	2014-07-06 04:22:00	30	576206.196477298	263241.400555265	2	3
45	3	2014-07-06 04:32:00	30	576206.196477298	263241.400555265	2	3
46	3	2014-07-06 04:42:00	30	576206.196477298	263241.400555265	2	3
47	3	2014-07-06 04:52:00	30	576206.196477298	263241.400555265	2	3
48	3	2014-07-06 21:42:00	30	576197.719295602	263235.678528149	3	3
49	3	2014-07-06 21:47:00	30	576254.867703888	263279.098713298	3	3
50	3	2014-07-06 21:52:00	30	576324.822044565	263177.162283666	3	3
51	3	2014-07-06 21:57:00	30	576399.589481002	263131.838769437	3	3
52	3	2014-07-06 22:02:00	20	576430.110227974	263094.743387259	3	3
53	3	2014-07-06 22:07:00	20	576427.11049727	263090.743406744	3	3
54	3	2014-07-06 22:12:00	50	576430.673311613	263111.799918787	3	3
55	3	2014-07-06 22:22:00	50	576449.332142402	263219.395841207	3	3
56	3	2014-07-06 22:27:00	50	576395.449262374	263276.118829039	3	3
57	3	2014-07-06 22:32:00	30	576246.56587665	263359.291793079	3	3
58	3	2014-07-06 22:37:00	30	576280.196695116	263513.398864627	3	3
59	3	2014-07-06 22:42:00	30	576175.566642648	263685.289781764	3	3
60	3	2014-07-06 22:47:00	30	576270.428091555	263647.317243221	3	3
61	3	2014-07-06 22:52:00	30	576252.012502249	263682.414328354	3	3
62	3	2014-07-06 22:57:00	20	576243.118338503	263646.857465346	3	3
63	3	2014-07-06 23:02:00	20	576247.146611829	263670.050106516	3	3
64	3	2014-07-06 23:07:00	20	576291.654088398	263673.186391457	3	3
65	3	2014-07-06 23:22:00	20	576261.54664196	263270.873211073	3	3
66	3	2014-07-06 23:32:00	20	576364.328599906	263288.233814623	3	3
67	3	2014-07-06 23:37:00	50	576320.487910483	263269.968083473	3	3
68	3	2014-07-06 23:42:00	50	576310.553589228	263252.17095346	3	3
69	3	2014-07-06 23:47:00	50	576371.322094506	263268.009494874	3	3
70	3	2014-07-06 23:52:00	30	576257.196256981	263346.399876257	3	3
71	3	2014-07-06 23:57:00	30	576252.428791181	263339.318848017	3	3
72	3	2014-07-07 00:02:00	30	576225.408690994	263331.162137621	3	3
73	3	2014-07-07 00:12:00	30	576217.600021931	263654.07497005	3	3
74	3	2014-07-07 00:17:00	30	576214.649270893	263362.322729633	3	3
75	3	2014-07-07 00:22:00	30	576166.561279054	263351.422186779	3	3
76	3	2014-07-07 00:27:00	30	575855.588548048	263443.585551277	3	3
77	3	2014-07-07 00:32:00	30	575863.26788925	263445.011943503	3	3
78	3	2014-07-07 00:37:00	30	575867.011852936	263441.416042468	3	3
79	3	2014-07-07 00:42:00	30	575866.399246677	263441.416042468	3	3
80	3	2014-07-07 00:47:00	30	575860.186523817	263444.291661127	3	3
81	3	2014-07-07 00:52:00	30	575860.187078006	263446.291653114	3	3
82	3	2014-07-07 00:57:00	30	575856.416267417	263452.342750704	3	3
83	3	2014-07-07 01:02:00	30	575863.26787812	263450.291573103	3	3
84	3	2014-07-07 01:07:00	30	575854.307030883	263454.960890319	3	3
85	3	2014-07-07 01:12:00	30	575817.770130396	263462.181265853	3	3
86	3	2014-07-07 01:17:00	30	576057.77006438	263366.180080749	3	3
87	3	2014-07-07 01:22:00	30	576117.206689516	263301.996424939	3	3
88	3	2014-07-07 01:27:00	30	576207.48370915	263268.778130112	3	3
89	3	2014-07-07 01:37:00	30	576170.008988496	263269.778132363	3	3
90	3	2014-07-07 01:42:00	30	576080.802747844	263205.600774502	3	3
91	3	2014-07-07 01:47:00	30	576044.707135561	263116.819281377	3	3
92	3	2014-07-07 01:52:00	30	576051.769304624	263123.179051406	3	3
93	3	2014-07-07 01:57:00	30	576045.20029469	263119.363857608	3	3
94	3	2014-07-07 02:02:00	30	576052.168065866	263127.383851329	3	3
95	3	2014-07-07 02:07:00	30	576043.07000845	263120.558888009	3	3
96	3	2014-07-07 02:12:00	30	576087.313507525	263133.683389085	3	3
97	3	2014-07-07 02:17:00	30	576108.069809172	263122.439409276	3	3
98	3	2014-07-07 02:22:00	30	576112.802815847	263175.686426898	3	3
99	3	2014-07-07 02:27:00	20	576117.332597948	263163.725889308	3	3
100	3	2014-07-07 02:32:00	20	576119.138865617	263173.922031152	3	3
101	3	2014-07-07 02:37:00	20	576086.34612084	263161.95300756	3	3
102	3	2014-07-07 02:42:00	20	576081.79960461	263160.562176973	3	3
103	3	2014-07-07 02:47:00	20	576079.483384191	263152.34661565	3	3
104	3	2014-07-07 02:52:00	20	576094.565585765	263172.297788888	3	3
105	3	2014-07-07 02:57:00	20	576096.186662274	263164.035114124	3	3
106	3	2014-07-07 03:02:00	20	576050.879932074	263115.621426888	3	3
107	3	2014-07-07 03:07:00	20	576050.879775353	263117.621406567	3	3
108	3	2014-07-07 03:12:00	20	576049.638196077	263118.379790515	3	3
109	3	2014-07-07 03:17:00	20	576053.601590219	263116.927710627	3	3
110	3	2014-07-07 03:22:00	20	576067.459546709	263162.885651091	3	3
111	3	2014-07-07 03:27:00	20	576067.825323239	263161.889379622	3	3
112	3	2014-07-07 03:32:00	20	576068.050643031	263169.895940227	3	3
113	3	2014-07-07 03:37:00	20	576074.889577223	263159.257638263	3	3
114	3	2014-07-07 03:42:00	20	576067.565023599	263170.29779064	3	3
115	3	2014-07-07 03:47:00	20	576063.473208459	263119.304157976	3	3
116	3	2014-07-07 03:52:00	20	576053.651535822	263108.482384049	3	3
117	3	2014-07-07 03:57:00	20	576059.57313257	263119.528175113	3	3
118	3	2014-07-07 04:02:00	20	576053.504296347	263113.894354555	3	3
119	3	2014-07-07 04:07:00	20	576059.701615107	263139.900481205	3	3
120	3	2014-07-07 04:12:00	20	576061.047508454	263142.636454265	3	3
121	3	2014-07-07 04:17:00	20	576193.653200188	263247.048435404	3	3
122	3	2014-07-07 04:22:00	20	576201.156026946	263260.685716497	3	3
123	3	2014-07-07 04:32:00	20	576201.155423214	263261.685686122	3	3
124	3	2014-07-07 04:37:00	20	576201.155932268	263262.685689861	3	3
125	3	2014-07-07 04:42:00	20	576202.097343243	263261.002281158	3	3
126	3	2014-07-07 04:52:00	20	576195.166759698	263230.235910865	3	3
127	3	2014-07-07 05:02:00	20	576174.400648585	263257.952838294	3	3
128	3	2014-07-07 05:17:00	20	576353.63507187	263303.433045133	3	3
129	3	2014-07-07 05:32:00	20	576484.978427401	263173.438013053	3	3
130	3	2014-07-07 22:02:00	20	576540.329126396	263136.234361442	4	3
131	3	2014-07-07 22:07:00	20	576512.979521218	263117.023056204	4	3
132	3	2014-07-07 22:12:00	20	576513.805161257	263116.935668856	4	3
133	3	2014-07-07 22:17:00	20	576489.316240313	263110.935612633	4	3
134	3	2014-07-07 22:22:00	100	576462.843705699	263230.10009492	4	3
135	3	2014-07-07 22:27:00	30	576243.869686732	263221.465454674	4	3
136	3	2014-07-07 22:32:00	30	576225.796733477	263340.422247865	4	3
137	3	2014-07-07 22:37:00	30	576257.929770379	263459.440725654	4	3
138	3	2014-07-07 22:42:00	20	576215.546918229	263539.210217151	4	3
139	3	2014-07-07 22:47:00	20	576213.37033546	263645.700544439	4	3
140	3	2014-07-07 22:52:00	20	576182.788986543	263530.974093946	4	3
141	3	2014-07-07 22:57:00	20	576167.60676072	263410.503671648	4	3
142	3	2014-07-07 23:02:00	30	576242.525010046	263342.456778694	4	3
143	3	2014-07-07 23:07:00	30	576042.808935252	263324.863390094	4	3
144	3	2014-07-07 23:12:00	30	576057.727084583	263331.726901019	4	3
145	3	2014-07-07 23:17:00	30	576061.827124013	263399.508892189	4	3
146	3	2014-07-07 23:22:00	30	575987.492185025	263464.295003501	4	3
147	3	2014-07-07 23:27:00	30	575888.929672716	263492.455299965	4	3
148	3	2014-07-07 23:32:00	30	575826.673764542	263536.098006358	4	3
149	3	2014-07-07 23:37:00	30	575806.196447606	263558.398081264	4	3
150	3	2014-07-07 23:42:00	30	575841.25219453	263523.781320333	4	3
151	3	2014-07-07 23:47:00	30	576057.83905533	263430.526116521	4	3
152	3	2014-07-07 23:52:00	30	576066.560398281	263420.421643008	4	3
153	3	2014-07-07 23:57:00	50	576042.322782287	263372.006066839	4	3
154	3	2014-07-08 00:02:00	30	575865.125109576	263441.960950071	4	3
155	3	2014-07-08 00:07:00	50	575879.731874778	263444.41073558	4	3
156	3	2014-07-08 00:12:00	30	575857.528012858	263444.709149664	4	3
157	3	2014-07-08 00:17:00	30	575862.220133809	263445.892995614	4	3
158	3	2014-07-08 00:22:00	30	575862.613564148	263445.662845227	4	3
159	3	2014-07-08 00:27:00	30	575862.220133809	263444.213310988	4	3
160	3	2014-07-08 00:32:00	30	575814.070804406	263364.975301345	4	3
161	3	2014-07-08 00:37:00	30	576114.609110294	263362.544324466	4	3
162	3	2014-07-08 00:42:00	50	576159.15021564	263342.511160264	4	3
163	3	2014-07-08 00:47:00	30	576194.492120042	263333.202087708	4	3
164	3	2014-07-08 00:52:00	30	576189.600130174	263341.126759068	4	3
165	3	2014-07-08 00:57:00	30	576088.119045292	263262.180519286	4	3
166	3	2014-07-08 01:07:00	30	576198.820273349	263257.180491285	4	3
167	3	2014-07-08 01:17:00	20	576192.379799076	263252.620568577	4	3
168	3	2014-07-08 01:27:00	20	576192.379799076	263252.620568577	4	3
169	3	2014-07-08 01:37:00	20	576192.379799076	263252.620568577	4	3
170	3	2014-07-08 01:47:00	20	576192.379799076	263252.620568577	4	3
171	3	2014-07-08 01:57:00	20	576192.379799076	263252.620568577	4	3
172	3	2014-07-08 02:07:00	20	576192.379799076	263252.620568577	4	3
173	3	2014-07-08 02:17:00	20	576192.379799076	263252.620568577	4	3
174	3	2014-07-08 02:27:00	20	576192.379799076	263252.620568577	4	3
175	3	2014-07-08 02:37:00	20	576192.379799076	263252.620568577	4	3
176	3	2014-07-08 02:47:00	20	576192.379799076	263252.620568577	4	3
177	3	2014-07-08 02:57:00	20	576192.379799076	263252.620568577	4	3
178	3	2014-07-08 03:02:00	20	576192.379799076	263252.620568577	4	3
179	3	2014-07-08 03:07:00	20	576138.085118295	263291.814215945	4	3
180	3	2014-07-08 03:12:00	20	576193.938264797	263263.023460922	4	3
181	3	2014-07-08 03:17:00	20	576047.612364587	263282.149537586	4	3
182	3	2014-07-08 03:27:00	20	576256.139932756	263261.110236842	4	3
183	3	2014-07-08 03:32:00	30	576244.511055079	263201.882557693	4	3
184	3	2014-07-08 03:37:00	30	576195.280808134	263348.424364344	4	3
185	3	2014-07-08 03:47:00	30	576188.596215361	263046.268999972	4	3
186	3	2014-07-08 03:52:00	30	576195.907581552	262981.552038437	4	3
187	3	2014-07-08 03:57:00	30	576137.326937138	262861.927923686	4	3
188	3	2014-07-08 04:02:00	50	576163.093617674	262747.976712007	4	3
189	3	2014-07-08 04:07:00	50	576199.254698722	262604.426542669	4	3
190	3	2014-07-08 04:12:00	20	576174.678209275	262631.698560304	4	3
191	3	2014-07-08 04:17:00	20	576173.674386056	262679.122317557	4	3
192	3	2014-07-08 04:22:00	30	576184.107104416	262775.124783295	4	3
193	3	2014-07-08 04:27:00	30	576211.7938596	262962.006546511	4	3
194	3	2014-07-08 04:32:00	30	576208.525799938	263041.826232912	4	3
195	3	2014-07-08 04:37:00	30	576227.414876817	263067.40376864	4	3
196	3	2014-07-08 04:42:00	30	576227.003994931	263068.545283184	4	3
197	3	2014-07-08 04:47:00	30	576097.207048734	263364.996621159	4	3
198	3	2014-07-08 04:52:00	30	576403.235496528	263350.322035608	4	3
199	3	2014-07-08 05:02:00	30	576437.000535678	263159.39835088	4	3
200	3	2014-07-08 22:07:00	20	576438.186532084	263178.823956301	5	3
201	3	2014-07-08 22:12:00	20	576480.833593368	263149.687680647	5	3
202	3	2014-07-08 22:17:00	20	576577.33728361	263078.103507155	5	3
203	3	2014-07-08 22:22:00	30	576571.286482162	263080.21798544	5	3
204	3	2014-07-08 22:27:00	20	576471.925316698	263083.949992408	5	3
205	3	2014-07-08 22:32:00	30	576531.749187413	263160.848482104	5	3
206	3	2014-07-08 22:37:00	30	576498.929812165	263251.194280424	5	3
207	3	2014-07-08 22:42:00	20	576247.515818485	263336.747775644	5	3
208	3	2014-07-08 22:47:00	20	576214.495083866	263415.105791991	5	3
209	3	2014-07-08 22:52:00	30	576225.931836236	263619.226252045	5	3
210	3	2014-07-08 22:57:00	30	576128.370475516	263614.844650053	5	3
211	3	2014-07-08 23:02:00	30	576171.260360872	263401.943681718	5	3
212	3	2014-07-08 23:07:00	100	576196.118405852	263292.228008135	5	3
213	3	2014-07-08 23:12:00	100	576079.581502266	263290.142054165	5	3
214	3	2014-07-08 23:17:00	100	576043.581510908	263294.706645992	5	3
215	3	2014-07-08 23:22:00	20	575966.654397439	263296.893808895	5	3
216	3	2014-07-08 23:27:00	20	575869.547136774	263361.298507567	5	3
217	3	2014-07-08 23:32:00	30	575845.718767308	263418.575728464	5	3
218	3	2014-07-08 23:37:00	30	575843.535030376	263416.82901748	5	3
219	3	2014-07-08 23:42:00	30	575752.109775348	263441.315567091	5	3
220	3	2014-07-08 23:47:00	20	575723.629334481	263501.227673017	5	3
221	3	2014-07-08 23:52:00	30	575629.673719571	263480.942857059	5	3
222	3	2014-07-08 23:57:00	30	575586.422060279	263565.815313304	5	3
223	3	2014-07-09 00:02:00	30	575581.87267424	263605.447040513	5	3
224	3	2014-07-09 00:07:00	30	575625.267932425	263562.960611901	5	3
225	3	2014-07-09 00:12:00	30	575617.166988871	263565.342685886	5	3
226	3	2014-07-09 00:17:00	30	575615.870306117	263566.992397598	5	3
227	3	2014-07-09 00:22:00	30	575614.528101281	263563.462497532	5	3
228	3	2014-07-09 00:27:00	30	575617.58983542	263564.192333496	5	3
229	3	2014-07-09 00:32:00	30	575615.870306117	263567.891908452	5	3
230	3	2014-07-09 00:37:00	50	575675.43618337	263539.647017571	5	3
231	3	2014-07-09 00:42:00	50	575667.343069818	263512.04128948	5	3
232	3	2014-07-09 00:47:00	20	575710.145862094	263518.786376504	5	3
233	3	2014-07-09 00:52:00	50	575776.328665803	263458.976146012	5	3
234	3	2014-07-09 00:57:00	50	576024.550576351	263366.884764267	5	3
235	3	2014-07-09 01:02:00	20	576123.829320843	263261.810294375	5	3
236	3	2014-07-09 01:12:00	20	576198.212966989	263257.810306074	5	3
237	3	2014-07-09 01:22:00	20	576198.212966989	263257.810306074	5	3
238	3	2014-07-09 01:32:00	20	576198.212966989	263257.810306074	5	3
239	3	2014-07-09 01:37:00	20	576198.212966989	263257.810306074	5	3
240	3	2014-07-09 01:42:00	20	576198.212966989	263257.810306074	5	3
241	3	2014-07-09 01:47:00	20	576090.173124632	263271.810295258	5	3
242	3	2014-07-09 01:52:00	20	576090.173124632	263357.196045552	5	3
243	3	2014-07-09 01:57:00	20	576162.9710627	263257.810306074	5	3
244	3	2014-07-09 02:07:00	20	576198.212966989	263257.810306074	5	3
245	3	2014-07-09 02:17:00	20	576198.212966989	263257.810306074	5	3
246	3	2014-07-09 02:27:00	20	576198.212966989	263257.810306074	5	3
247	3	2014-07-09 02:37:00	20	576198.212966989	263257.810306074	5	3
248	3	2014-07-09 02:47:00	20	576198.212966989	263257.810306074	5	3
249	3	2014-07-09 02:57:00	20	576198.212966989	263257.810306074	5	3
250	3	2014-07-09 03:07:00	20	576198.212966989	263257.810306074	5	3
251	3	2014-07-09 03:17:00	20	576198.212966989	263257.810306074	5	3
252	3	2014-07-09 03:27:00	20	576198.212966989	263257.810306074	5	3
253	3	2014-07-09 03:37:00	20	576198.212966989	263257.810306074	5	3
254	3	2014-07-09 03:42:00	20	576162.397413927	263160.962902096	5	3
255	3	2014-07-09 03:47:00	30	576134.879888689	262986.365817607	5	3
256	3	2014-07-09 03:52:00	30	576210.219260046	263032.993208812	5	3
257	3	2014-07-09 03:57:00	50	576161.09040875	262840.348492185	5	3
258	3	2014-07-09 04:02:00	30	576162.114818458	262746.983494951	5	3
259	3	2014-07-09 04:07:00	30	576238.324395902	262638.089857276	5	3
260	3	2014-07-09 04:12:00	20	576183.785092377	262595.045092393	5	3
261	3	2014-07-09 04:17:00	20	576155.438845057	262554.479901658	5	3
262	3	2014-07-09 04:22:00	20	576156.324212827	262605.089731746	5	3
263	3	2014-07-09 04:27:00	50	576225.510916939	262648.721242078	5	3
264	3	2014-07-09 04:32:00	100	576309.742329079	262715.524710859	5	3
265	3	2014-07-09 04:37:00	100	576281.584143674	262846.614840591	5	3
266	3	2014-07-09 04:42:00	100	576271.267539479	262948.64453513	5	3
267	3	2014-07-09 04:47:00	20	576204.765484286	263141.640627021	5	3
268	3	2014-07-09 04:52:00	20	576199.347760562	263274.744108163	5	3
269	3	2014-07-09 04:57:00	20	576174.143240236	263278.363869251	5	3
270	3	2014-07-09 05:02:00	20	576201.213069689	263294.810221766	5	3
271	3	2014-07-09 22:12:00	50	576140.215685491	263247.726649431	6	3
272	3	2014-07-09 22:17:00	50	576211.616043166	263241.631174534	6	3
273	3	2014-07-09 22:22:00	50	576401.990573	263143.042275757	6	3
274	3	2014-07-09 22:27:00	50	576391.161027624	263124.396554808	6	3
275	3	2014-07-09 22:32:00	30	576371.493321264	263180.909997344	6	3
276	3	2014-07-09 22:37:00	100	576382.423988797	263308.960335187	6	3
277	3	2014-07-09 22:42:00	30	576241.868890172	263362.534340676	6	3
278	3	2014-07-09 22:47:00	20	576198.349489247	263522.794788107	6	3
279	3	2014-07-09 22:52:00	20	576247.336051189	263649.900294004	6	3
280	3	2014-07-09 22:57:00	20	576244.0787761	263664.546407145	6	3
281	3	2014-07-09 23:02:00	20	576241.312103583	263669.550437057	6	3
282	3	2014-07-09 23:07:00	20	576235.386791967	263671.91080964	6	3
283	3	2014-07-09 23:12:00	20	576235.914013124	263672.186305442	6	3
284	3	2014-07-09 23:17:00	20	576228.316921293	263648.461048376	6	3
285	3	2014-07-09 23:27:00	100	576109.512397077	263366.397731677	6	3
286	3	2014-07-09 23:32:00	100	576141.729285504	263327.249090943	6	3
287	3	2014-07-09 23:37:00	30	576092.402408539	263170.347229555	6	3
288	3	2014-07-09 23:42:00	30	576219.274037515	263100.355802682	6	3
289	3	2014-07-09 23:47:00	30	576217.766844667	263100.702659223	6	3
290	3	2014-07-09 23:52:00	30	576074.3205435	263265.893218648	6	3
291	3	2014-07-09 23:57:00	30	576092.989734636	263225.758353972	6	3
292	3	2014-07-10 00:02:00	30	576121.780925028	263230.005160071	6	3
293	3	2014-07-10 00:07:00	30	576117.677787872	263230.095951163	6	3
294	3	2014-07-10 00:12:00	30	576081.249389657	263295.3311095	6	3
295	3	2014-07-10 00:22:00	30	576403.434168581	263339.881629292	6	3
296	3	2014-07-10 00:27:00	30	576379.281438796	263233.156068811	6	3
297	3	2014-07-10 00:32:00	20	576467.000807656	263113.694753886	6	3
298	3	2014-07-10 00:37:00	20	576446.335099368	264163.110546141	6	3
299	3	2014-07-10 00:47:00	20	576446.335099368	264163.110546141	6	3
300	3	2014-07-10 00:52:00	20	576384.482959238	263257.693124263	6	3
301	3	2014-07-10 00:57:00	50	576401.536477009	263235.743234346	6	3
302	3	2014-07-10 01:02:00	50	576374.377757398	263326.260740695	6	3
303	3	2014-07-10 01:07:00	50	576040.74157124	263358.664557078	6	3
304	3	2014-07-10 01:12:00	50	576219.666765931	263268.338382297	6	3
305	3	2014-07-10 01:22:00	50	576219.666765931	263268.338382297	6	3
306	3	2014-07-10 01:32:00	50	576219.666765931	263268.338382297	6	3
307	3	2014-07-10 01:42:00	50	576219.666765931	263268.338382297	6	3
308	3	2014-07-10 01:52:00	50	576219.666765931	263268.338382297	6	3
309	3	2014-07-10 02:02:00	50	576219.666765931	263268.338382297	6	3
310	3	2014-07-10 02:12:00	50	576219.666765931	263268.338382297	6	3
311	3	2014-07-10 02:22:00	50	576219.666765931	263268.338382297	6	3
312	3	2014-07-10 02:32:00	50	576219.666765931	263268.338382297	6	3
313	3	2014-07-10 02:42:00	20	576199.166122209	263255.235800505	6	3
314	3	2014-07-10 02:52:00	20	576199.166122209	263255.235800505	6	3
315	3	2014-07-10 03:02:00	20	576199.166122209	263255.235800505	6	3
316	3	2014-07-10 03:12:00	20	576199.166122209	263255.235800505	6	3
317	3	2014-07-10 03:22:00	20	576165.458750121	263213.896044863	6	3
318	3	2014-07-10 03:27:00	20	576195.688882003	263034.621492116	6	3
319	3	2014-07-10 03:32:00	30	576200.755717549	263039.702898976	6	3
320	3	2014-07-10 03:37:00	30	576113.597623975	262919.070005449	6	3
321	3	2014-07-10 03:42:00	30	576149.029995226	262775.069019805	6	3
322	3	2014-07-10 03:47:00	30	576159.397492633	262737.958159165	6	3
323	3	2014-07-10 03:52:00	30	576140.243877913	262633.844513051	6	3
324	3	2014-07-10 03:57:00	30	576145.46199434	262562.265859549	6	3
325	3	2014-07-10 04:02:00	30	576142.948121735	262576.089280244	6	3
326	3	2014-07-10 04:07:00	30	576135.20214373	262485.877514544	6	3
327	3	2014-07-10 04:12:00	30	576189.565621964	262506.965830116	6	3
328	3	2014-07-10 04:17:00	30	576236.749560804	262716.87876268	6	3
329	3	2014-07-10 04:22:00	30	576223.373711603	262821.572803913	6	3
330	3	2014-07-10 04:27:00	30	576217.196813634	262884.402911555	6	3
331	3	2014-07-10 04:32:00	30	576219.910156974	263067.213350392	6	3
332	3	2014-07-10 04:37:00	30	576191.76953622	263254.363289712	6	3
333	3	2014-07-10 04:47:00	30	576191.76953622	263254.363289712	6	3
334	6	2014-07-14 21:43:00	50	579924.27871881	259588.552194477	11	6
335	6	2014-07-14 21:48:00	50	579914.832830988	259589.357971984	11	6
336	6	2014-07-14 21:58:00	50	579925.117911155	259588.427098357	11	6
337	6	2014-07-14 22:08:00	50	579917.43909392	259365.98683823	11	6
338	6	2014-07-14 22:13:00	50	579872.655893661	259367.933117564	11	6
339	6	2014-07-14 22:18:00	50	579897.495643728	259588.111644566	11	6
340	6	2014-07-14 22:23:00	50	579867.52572208	259574.448890956	11	6
341	6	2014-07-14 22:28:00	50	579860.456463369	259552.956572248	11	6
342	6	2014-07-14 22:33:00	50	579863.421142614	259549.613756475	11	6
343	6	2014-07-14 22:38:00	50	579051.688318891	258883.552249577	11	6
344	6	2014-07-14 22:43:00	50	579048.728114387	258883.122893751	11	6
345	6	2014-07-14 22:48:00	50	578418.948632341	257751.390306925	11	6
346	6	2014-07-14 22:53:00	50	578398.496370784	257746.073003436	11	6
347	6	2014-07-14 22:58:00	50	578371.477690341	257705.853514843	11	6
348	6	2014-07-14 23:03:00	50	579868.490120843	259541.876062422	11	6
349	6	2014-07-14 23:08:00	50	579871.03210045	259541.876062422	11	6
350	6	2014-07-14 23:13:00	50	579069.268957395	257381.51897889	11	6
351	6	2014-07-14 23:18:00	50	579039.08315983	257400.68099821	11	6
352	6	2014-07-14 23:23:00	50	579053.013498194	257401.059573421	11	6
353	6	2014-07-14 23:28:00	50	579077.523423497	257393.966815091	11	6
354	6	2014-07-14 23:33:00	100	579833.767364413	259521.731868507	11	6
355	6	2014-07-14 23:38:00	50	579843.487715847	259516.145288133	11	6
356	6	2014-07-14 23:43:00	50	579876.994250278	259537.085287469	11	6
357	6	2014-07-14 23:48:00	50	579879.674911066	259537.085287469	11	6
358	6	2014-07-14 23:53:00	50	579872.70150858	259536.793395151	11	6
359	6	2014-07-14 23:58:00	50	578563.575211816	256532.115221968	11	6
360	6	2014-07-15 00:03:00	30	579047.849753387	257417.918444936	11	6
361	6	2014-07-15 00:08:00	30	579041.289763041	256347.583167702	11	6
362	6	2014-07-15 00:13:00	50	579294.776659419	256337.925381753	11	6
363	6	2014-07-15 00:18:00	50	579037.269628666	256342.150652182	11	6
364	6	2014-07-15 00:48:00	50	580949.780473708	259402.146071518	11	6
365	6	2014-07-15 01:08:00	50	580949.780473708	259402.146071518	11	6
366	6	2014-07-15 01:28:00	50	580949.780473708	259402.146071518	11	6
367	6	2014-07-15 01:43:00	50	578397.641591697	257746.963264964	11	6
368	6	2014-07-15 01:48:00	50	578401.890812539	257747.644394402	11	6
369	6	2014-07-15 01:53:00	50	578415.820967636	257708.754461769	11	6
370	6	2014-07-15 01:58:00	50	578411.452648472	257742.637219419	11	6
371	6	2014-07-15 02:03:00	50	578386.401113045	257743.96654855	11	6
372	6	2014-07-15 02:08:00	50	578398.484213148	257745.294220073	11	6
373	6	2014-07-15 02:13:00	50	578481.451051737	257901.593926547	11	6
374	6	2014-07-15 02:18:00	50	578485.698839233	257923.248868479	11	6
375	6	2014-07-15 02:23:00	50	578778.959684729	258049.643272683	11	6
376	6	2014-07-15 02:28:00	30	578768.099611158	257720.212215882	11	6
377	6	2014-07-15 02:33:00	50	578998.516433086	257332.311488667	11	6
378	6	2014-07-15 02:38:00	50	578987.584496338	257340.470547989	11	6
379	6	2014-07-15 02:43:00	50	578550.250745499	256559.701368193	11	6
380	6	2014-07-15 02:48:00	50	578499.988546763	256214.713018006	11	6
381	6	2014-07-15 02:53:00	50	578502.414207274	255825.685632242	11	6
382	6	2014-07-15 02:58:00	50	579109.865386179	254583.973637328	11	6
383	6	2014-07-15 03:03:00	50	578719.312589725	254653.279679966	11	6
384	6	2014-07-15 03:08:00	30	578405.327256563	254651.746844899	11	6
385	6	2014-07-15 03:13:00	30	578381.497101903	255227.294906061	11	6
386	6	2014-07-15 03:18:00	30	578384.785221535	255227.158609043	11	6
387	6	2014-07-15 03:23:00	30	578052.565812149	255227.161006675	11	6
388	6	2014-07-15 03:28:00	30	578049.282150319	255397.600369115	11	6
389	6	2014-07-15 03:33:00	50	578236.417472571	255397.932058712	11	6
390	6	2014-07-15 03:38:00	50	578241.43527858	255391.639560169	11	6
391	6	2014-07-15 03:43:00	30	578254.193484969	255391.6276586	11	6
392	6	2014-07-15 03:48:00	30	578187.962792114	255372.157810124	11	6
393	6	2014-07-15 03:53:00	30	578154.011921768	255348.160092922	11	6
394	6	2014-07-15 03:58:00	30	578047.79839387	255337.358658185	11	6
395	6	2014-07-15 04:03:00	30	577944.798623726	255336.430950039	11	6
396	6	2014-07-15 04:08:00	30	577958.318207349	255308.216473217	11	6
397	6	2014-07-15 04:13:00	50	578283.85119463	255397.781359802	11	6
398	6	2014-07-15 04:18:00	30	578223.586503316	257339.592490933	11	6
399	6	2014-07-15 04:23:00	30	578366.826157638	257550.991361443	11	6
400	6	2014-07-15 04:33:00	50	580651.080135785	260140.995541135	11	6
401	6	2014-07-15 04:48:00	50	581182.085451443	259796.933372148	11	6
402	6	2014-07-15 04:58:00	50	581182.085451443	259796.933372148	11	6
403	6	2014-07-15 05:03:00	50	581182.085451443	259796.933372148	11	6
404	6	2014-07-15 21:53:00	20	581220.476627661	259696.956218771	12	6
405	6	2014-07-15 21:58:00	20	581218.971703297	259708.382382846	12	6
406	6	2014-07-15 22:03:00	20	581219.790359341	259709.020826406	12	6
407	6	2014-07-15 22:08:00	20	581212.712298785	259698.583120636	12	6
408	6	2014-07-15 22:13:00	20	581212.499147045	259688.700252075	12	6
409	6	2014-07-15 22:18:00	20	581160.282146912	259563.988629441	12	6
410	6	2014-07-15 22:23:00	50	581099.089696964	259498.327517966	12	6
411	6	2014-07-15 22:28:00	50	581091.020173659	259495.29013053	12	6
412	6	2014-07-15 22:58:00	50	577477.764636528	256956.055660579	12	6
413	6	2014-07-15 23:03:00	50	577478.680357861	256962.626584856	12	6
414	6	2014-07-15 23:08:00	50	578283.266421141	255468.899413263	12	6
415	6	2014-07-15 23:13:00	50	578192.696920594	255442.195811039	12	6
416	6	2014-07-15 23:18:00	50	578195.297003758	255431.964648458	12	6
417	6	2014-07-15 23:23:00	50	578152.011473897	255400.283541289	12	6
418	6	2014-07-15 23:28:00	50	578131.147715881	255350.073154074	12	6
419	6	2014-07-15 23:33:00	50	578086.366050978	255232.608108112	12	6
420	6	2014-07-15 23:38:00	50	578045.717560051	255190.700832506	12	6
421	6	2014-07-15 23:43:00	50	578026.986637963	255166.793919897	12	6
422	6	2014-07-15 23:48:00	50	578035.668191698	255170.160859315	12	6
423	6	2014-07-15 23:53:00	50	576030.717053575	255171.19316776	12	6
424	6	2014-07-15 23:58:00	50	576027.482389449	255170.913800798	12	6
425	6	2014-07-16 00:03:00	50	576023.482676109	255173.931816496	12	6
426	6	2014-07-16 00:08:00	50	576029.045424653	255171.744551533	12	6
427	6	2014-07-16 00:13:00	50	576029.045424653	255173.598871676	12	6
428	6	2014-07-16 00:18:00	50	576020.591303601	255176.063941585	12	6
429	6	2014-07-16 00:23:00	50	576018.568196947	255176.823207527	12	6
430	6	2014-07-16 00:28:00	50	578048.854933183	255216.505140408	12	6
431	6	2014-07-16 00:33:00	50	578156.482090925	255251.011909222	12	6
432	6	2014-07-16 00:38:00	30	578223.716912913	255360.450199352	12	6
433	6	2014-07-16 00:43:00	30	578256.315032709	255399.194176116	12	6
434	6	2014-07-16 00:48:00	30	578222.243358999	255446.15660214	12	6
435	6	2014-07-16 00:53:00	30	578208.15465299	255448.298373688	12	6
436	6	2014-07-16 00:58:00	30	578217.715499784	255446.809771606	12	6
437	6	2014-07-16 01:03:00	30	578220.41564139	255447.179357374	12	6
438	6	2014-07-16 01:08:00	30	578226.314839793	255440.160417355	12	6
439	6	2014-07-16 01:13:00	30	578242.605337365	255402.608158074	12	6
440	6	2014-07-16 01:18:00	30	578259.536503012	255404.169594836	12	6
441	6	2014-07-16 01:23:00	30	578260.586738529	255404.20368011	12	6
442	6	2014-07-16 01:28:00	30	578256.915708555	255404.176868268	12	6
443	6	2014-07-16 01:33:00	30	578257.963202972	255404.15814963	12	6
444	6	2014-07-16 01:38:00	30	578263.201546127	255404.380874281	12	6
445	6	2014-07-16 01:43:00	30	578256.393930581	255404.184020459	12	6
446	6	2014-07-16 01:48:00	30	578263.721103371	255404.431985127	12	6
447	6	2014-07-16 01:53:00	30	578245.415885965	255404.184020459	12	6
448	6	2014-07-16 01:58:00	30	578242.282824391	255406.75604233	12	6
449	6	2014-07-16 02:03:00	30	578236.1542199	255406.154885665	12	6
450	6	2014-07-16 02:08:00	30	578234.018337734	255382.366274322	12	6
451	6	2014-07-16 02:13:00	30	578262.855140812	255347.39407793	12	6
452	6	2014-07-16 02:18:00	30	578285.63782534	255328.917539066	12	6
453	6	2014-07-16 02:23:00	30	578297.895432479	255283.284190881	12	6
454	6	2014-07-16 02:28:00	30	578336.825453311	255282.165121893	12	6
455	6	2014-07-16 02:33:00	30	578247.351792796	255381.083727966	12	6
456	6	2014-07-16 02:38:00	30	578234.743635171	255410.622370447	12	6
457	6	2014-07-16 02:43:00	30	578234.743635171	255411.366368344	12	6
458	6	2014-07-16 02:48:00	30	578231.912365691	255412.844744292	12	6
459	6	2014-07-16 02:53:00	30	578230.743813404	255405.917666832	12	6
460	6	2014-07-16 02:58:00	30	578234.894618113	255403.655395684	12	6
461	6	2014-07-16 03:03:00	30	578227.604422777	255410.251071958	12	6
462	6	2014-07-16 03:08:00	30	578228.834319615	255406.083791292	12	6
463	6	2014-07-16 03:13:00	30	578231.218336774	255406.791520428	12	6
464	6	2014-07-16 03:18:00	30	578227.46364796	255406.254245264	12	6
465	6	2014-07-16 03:23:00	30	578229.966994387	255410.496810551	12	6
466	6	2014-07-16 03:28:00	30	578230.743813404	255410.008458488	12	6
467	6	2014-07-16 03:33:00	30	578229.72347008	255407.170636413	12	6
468	6	2014-07-16 03:38:00	30	578231.256231912	255410.769011464	12	6
469	6	2014-07-16 03:43:00	30	578229.505084118	255404.462354795	12	6
470	6	2014-07-16 03:48:00	30	578231.256231912	255411.997412404	12	6
471	6	2014-07-16 03:53:00	30	578232.044928164	255409.188444735	12	6
472	6	2014-07-16 03:58:00	30	578230.604601975	255411.251113056	12	6
473	6	2014-07-16 04:03:00	30	578232.967170808	255410.070601799	12	6
474	6	2014-07-16 04:08:00	30	578235.506631856	255409.622323954	12	6
475	6	2014-07-16 04:13:00	30	578234.88868051	255408.566035973	12	6
476	6	2014-07-16 04:18:00	50	578271.851936135	255478.926949043	12	6
477	6	2014-07-16 04:23:00	50	578080.266652701	255766.8965842	12	6
478	6	2014-07-16 04:28:00	50	578950.515351645	257548.943832911	12	6
479	6	2014-07-16 04:33:00	50	579028.495862073	257572.581892511	12	6
480	6	2014-07-16 04:38:00	50	579249.602336103	260323.580140138	12	6
481	6	2014-07-16 04:48:00	50	580964.56164168	259724.711737137	12	6
482	6	2014-07-16 04:58:00	50	581179.983731967	259798.885340696	12	6
483	6	2014-07-18 22:38:00	50	578528.586915725	255652.311834233	15	6
484	6	2014-07-18 22:48:00	50	578404.713720473	256211.711061969	15	6
485	6	2014-07-18 23:08:00	50	578217.277939705	255396.242084168	15	6
486	6	2014-07-18 23:13:00	50	578221.055469061	255384.566641337	15	6
487	6	2014-07-18 23:18:00	50	578216.854346104	255333.506619718	15	6
488	6	2014-07-18 23:23:00	50	578221.297841799	255254.337462191	15	6
489	6	2014-07-18 23:28:00	30	578078.440312271	255232.659927454	15	6
490	6	2014-07-18 23:33:00	30	578054.218113868	255133.620518279	15	6
492	6	2014-07-19 00:08:00	50	577721.036204114	254895.616219643	15	6
493	6	2014-07-19 00:13:00	50	577869.134056413	254887.273827741	15	6
494	6	2014-07-19 00:18:00	50	577839.258155025	254898.030849806	15	6
495	6	2014-07-19 00:23:00	50	577822.278820242	254894.597613821	15	6
496	6	2014-07-19 00:28:00	20	577849.82632606	254897.936851116	15	6
497	6	2014-07-19 00:38:00	20	577874.670035425	254913.838709222	15	6
498	6	2014-07-19 00:53:00	50	578178.876187106	255284.554479064	15	6
499	6	2014-07-19 00:58:00	50	578193.404327141	255289.430146824	15	6
500	6	2014-07-19 01:13:00	50	578078.538699078	255397.992443014	15	6
501	6	2014-07-19 01:18:00	50	578176.828122249	255396.823895538	15	6
502	6	2014-07-19 01:28:00	100	578161.257896803	255414.23817503	15	6
503	6	2014-07-19 01:33:00	50	578298.763413309	255298.865381999	15	6
504	6	2014-07-19 01:38:00	50	578298.414780937	255301.369852296	15	6
505	6	2014-07-19 01:43:00	50	578299.681373808	255295.908359201	15	6
506	6	2014-07-19 01:48:00	50	578299.315495636	255286.886218005	15	6
507	6	2014-07-19 01:53:00	50	578306.763911082	255282.702683816	15	6
508	6	2014-07-19 01:58:00	50	578329.008775307	255277.409758148	15	6
509	6	2014-07-19 02:03:00	50	578321.045913733	255275.29849825	15	6
510	6	2014-07-19 02:08:00	50	578318.030802983	255284.832129673	15	6
511	6	2014-07-19 02:13:00	50	578324.105524715	255282.281648007	15	6
512	6	2014-07-19 02:18:00	50	578320.805066666	255276.195232498	15	6
513	6	2014-07-19 03:03:00	100	581050.369759953	259771.000966415	15	6
514	6	2014-07-19 03:18:00	50	581194.663702764	259732.517186369	15	6
515	6	2014-07-19 03:23:00	30	581185.653107848	259722.32660166	15	6
516	6	2014-07-19 04:13:00	30	578626.232509615	256671.535623102	15	6
517	6	2014-07-19 04:18:00	30	578618.418228045	256671.796473329	15	6
518	6	2014-07-19 04:23:00	30	578769.849237453	256624.396368733	15	6
519	6	2014-07-19 04:28:00	30	578740.463241893	256028.815442807	15	6
520	6	2014-07-19 04:48:00	30	581196.561481009	259794.650729283	15	6
521	6	2014-07-19 04:58:00	30	581196.561481009	259794.650729283	15	6
522	6	2014-07-19 05:03:00	30	581196.561481009	259794.650729283	15	6
523	6	2014-07-19 23:13:00	50	578320.985706633	255272.963974572	16	6
524	6	2014-07-19 23:18:00	50	578306.018519949	255273.942261909	16	6
525	6	2014-07-19 23:28:00	50	578323.147636834	255277.073225018	16	6
526	6	2014-07-19 23:33:00	50	578316.816375774	255308.613024944	16	6
527	6	2014-07-19 23:38:00	20	578355.998672625	255285.270601412	16	6
528	6	2014-07-19 23:43:00	20	578341.753053136	255285.121906609	16	6
529	6	2014-07-19 23:48:00	20	578342.0423998	255288.798122041	16	6
530	6	2014-07-19 23:53:00	20	578350.414822954	255305.45756783	16	6
531	6	2014-07-19 23:58:00	20	578354.004729509	255304.849985988	16	6
532	6	2014-07-20 00:03:00	20	578382.394069092	255298.354855493	16	6
533	6	2014-07-20 00:18:00	20	577518.531356858	256976.053603022	16	6
534	6	2014-07-20 00:23:00	20	577522.715882637	256969.296728736	16	6
535	6	2014-07-20 00:28:00	20	577518.651911367	256975.455097712	16	6
536	6	2014-07-20 00:53:00	20	581243.380856071	259731.601353652	16	6
537	6	2014-07-20 00:58:00	20	581258.664305114	259765.825350637	16	6
538	6	2014-07-20 01:08:00	50	581185.030550366	259732.27476487	16	6
539	6	2014-07-20 01:23:00	50	578805.668138073	258312.605308281	16	6
540	6	2014-07-20 01:28:00	50	578820.354235918	258314.039168493	16	6
541	6	2014-07-20 01:38:00	50	578209.763420044	255418.866753576	16	6
542	6	2014-07-20 01:43:00	50	578210.133205087	255427.411566137	16	6
543	6	2014-07-20 01:48:00	50	578210.315448214	255412.566914669	16	6
544	6	2014-07-20 01:53:00	50	578211.815986247	255431.359637407	16	6
545	6	2014-07-20 01:58:00	50	578303.133053474	255309.410138808	16	6
546	6	2014-07-20 02:08:00	50	578302.454585362	255281.756175354	16	6
547	6	2014-07-20 02:13:00	20	578340.303962802	255289.394075419	16	6
548	6	2014-07-20 02:18:00	30	578336.596771085	255290.154767434	16	6
549	6	2014-07-20 02:23:00	30	578331.638733398	255291.791230099	16	6
550	6	2014-07-20 02:28:00	20	578328.442214054	255298.502966043	16	6
551	6	2014-07-20 02:33:00	50	578357.980749636	255274.48091341	16	6
552	6	2014-07-20 02:38:00	50	578374.742713085	255327.337165805	16	6
553	6	2014-07-20 02:43:00	50	578298.15479997	255296.378446312	16	6
554	6	2014-07-20 02:48:00	50	578329.386519262	255329.953897204	16	6
555	6	2014-07-20 02:53:00	50	578325.702238818	255328.517299985	16	6
556	6	2014-07-20 02:58:00	50	578351.814047941	255334.286906022	16	6
557	6	2014-07-20 03:03:00	50	578331.691293378	255330.727120708	16	6
558	6	2014-07-20 03:08:00	50	578341.468014086	255333.110405714	16	6
559	6	2014-07-20 03:13:00	50	578364.000664921	255333.31865787	16	6
560	6	2014-07-20 03:18:00	50	578361.412861858	255334.205353129	16	6
561	6	2014-07-20 03:23:00	50	578372.401357642	255332.869290448	16	6
562	6	2014-07-20 03:28:00	50	578336.48137638	255332.064290608	16	6
563	6	2014-07-20 03:33:00	50	578344.875468258	255333.027472693	16	6
564	6	2014-07-20 03:38:00	50	578340.6254686	255332.869290448	16	6
565	6	2014-07-20 03:43:00	50	578356.185920554	255334.141493623	16	6
566	6	2014-07-20 03:48:00	50	578329.386519262	255329.953897204	16	6
567	6	2014-07-20 03:53:00	50	578346.598121619	255333.853967142	16	6
568	6	2014-07-20 03:58:00	50	578345.734984157	255330.838140916	16	6
569	6	2014-07-20 04:08:00	50	578363.140750861	255322.584067915	16	6
570	6	2014-07-20 04:33:00	30	581208.162577483	259797.15878496	16	6
571	6	2014-07-20 04:38:00	30	581233.145593378	259727.100153153	16	6
572	6	2014-07-20 04:48:00	30	581233.145593378	259727.100153153	16	6
573	6	2014-07-20 22:23:00	30	581225.188436054	259693.818840661	17	6
574	6	2014-07-20 22:28:00	30	581203.703320137	259770.201296654	17	6
575	6	2014-07-20 22:38:00	30	578925.449102071	258657.14640921	17	6
576	6	2014-07-20 22:48:00	30	577572.964568701	256978.005495569	17	6
577	6	2014-07-20 22:53:00	30	577466.09371833	255833.432941453	17	6
578	6	2014-07-20 22:58:00	30	577465.207914639	256974.393167705	17	6
579	6	2014-07-20 23:08:00	30	578258.916087638	255403.160520711	17	6
580	6	2014-07-20 23:13:00	30	578254.260734357	255403.408348244	17	6
581	6	2014-07-20 23:18:00	50	578246.906631402	255391.694103491	17	6
582	6	2014-07-20 23:23:00	50	578246.071488661	255392.103403645	17	6
583	6	2014-07-20 23:28:00	50	578256.323074539	255391.607646596	17	6
584	6	2014-07-20 23:33:00	50	578216.482149992	255401.073972053	17	6
585	6	2014-07-20 23:38:00	50	578214.426194145	255404.220930121	17	6
586	6	2014-07-20 23:43:00	50	578215.391083123	255410.181367163	17	6
587	6	2014-07-20 23:48:00	50	578258.990674447	255356.450243333	17	6
588	6	2014-07-20 23:53:00	50	578282.417606414	255346.594183594	17	6
589	6	2014-07-20 23:58:00	50	578255.696810488	255354.979996363	17	6
590	6	2014-07-21 00:03:00	50	578264.106095541	255354.282031874	17	6
591	6	2014-07-21 00:13:00	50	576220.392134672	255087.211312039	17	6
592	6	2014-07-21 00:18:00	50	576218.591514406	255095.976461067	17	6
593	6	2014-07-21 00:23:00	50	575304.867545268	254033.657541264	17	6
594	6	2014-07-21 00:28:00	50	575385.61785037	254014.636772193	17	6
595	6	2014-07-21 00:33:00	50	575270.503329383	254017.621535297	17	6
596	6	2014-07-21 00:38:00	50	575273.009818649	253441.908833845	17	6
597	6	2014-07-21 00:43:00	50	575240.986103859	253459.894314258	17	6
598	6	2014-07-21 00:48:00	30	575315.266048413	253377.506353855	17	6
599	6	2014-07-21 00:53:00	30	575294.750269188	253364.173987622	17	6
600	6	2014-07-21 00:58:00	30	575295.807720913	253367.641902356	17	6
601	6	2014-07-21 01:03:00	30	575274.59495231	253291.839183679	17	6
602	6	2014-07-21 01:08:00	30	575346.473399015	253294.156943605	17	6
603	6	2014-07-21 01:13:00	30	575327.923576368	253291.164025851	17	6
604	6	2014-07-21 01:18:00	30	575326.789882558	253293.072902645	17	6
605	6	2014-07-21 01:23:00	30	575339.83584573	253292.218901476	17	6
606	6	2014-07-21 01:28:00	30	575354.854236177	253298.862201913	17	6
607	6	2014-07-21 01:48:00	30	575963.590240992	254908.641144859	17	6
608	6	2014-07-21 01:53:00	30	575968.259968723	254916.378031583	17	6
609	6	2014-07-21 01:58:00	30	575972.141602526	254923.349587668	17	6
610	6	2014-07-21 02:08:00	30	576760.658447295	255246.652739155	17	6
611	6	2014-07-21 02:23:00	30	576371.715273469	254067.238703304	17	6
612	6	2014-07-21 02:28:00	30	576376.257406094	254074.372311424	17	6
613	6	2014-07-21 02:33:00	30	576438.839105441	253921.053890826	17	6
614	6	2014-07-21 02:38:00	30	576469.975352667	253875.0107502	17	6
615	6	2014-07-21 02:43:00	30	576606.805912636	253709.112778457	17	6
616	6	2014-07-21 02:48:00	30	576607.581890384	253668.276338191	17	6
617	6	2014-07-21 02:53:00	30	576642.435131839	253567.120252062	17	6
618	6	2014-07-21 02:58:00	30	576675.428092396	253351.518630905	17	6
619	6	2014-07-21 03:03:00	20	576777.685206758	253355.455979711	17	6
620	6	2014-07-21 03:08:00	20	576803.78424205	253335.916778475	17	6
621	6	2014-07-21 03:13:00	20	576816.679718146	253333.634538255	17	6
622	6	2014-07-21 03:18:00	20	576818.901308321	253358.418690283	17	6
623	6	2014-07-21 03:23:00	20	576856.609386777	253359.419760859	17	6
624	6	2014-07-21 03:28:00	20	577131.450301155	253292.280526886	17	6
625	6	2014-07-21 03:33:00	20	577220.287509412	253257.193649947	17	6
626	6	2014-07-21 03:38:00	20	577321.71271868	253237.746967985	17	6
627	6	2014-07-21 03:43:00	20	577314.588541751	253254.546880713	17	6
628	6	2014-07-21 03:53:00	20	577306.82620623	253244.218866498	17	6
629	6	2014-07-21 03:58:00	20	577286.95939283	253223.149758004	17	6
630	6	2014-07-21 04:03:00	20	577258.662304639	253222.318063299	17	6
631	4	2014-07-17 22:05:00	50	579105.01921191	258181.730057174	14	4
632	4	2014-07-17 22:10:00	50	579096.500217224	258138.931110848	14	4
633	4	2014-07-17 22:15:00	50	579776.968568036	260688.45077789	14	4
634	4	2014-07-17 22:20:00	50	579286.625666334	259672.854265125	14	4
635	4	2014-07-17 22:25:00	50	578874.983297146	257658.42731084	14	4
636	4	2014-07-17 22:30:00	50	578938.29266343	257679.559911565	14	4
637	4	2014-07-17 22:35:00	50	578898.99869716	257697.572806431	14	4
638	4	2014-07-17 22:40:00	50	578815.413644279	257171.154870518	14	4
639	4	2014-07-17 22:45:00	50	578948.24693416	257175.915188228	14	4
640	4	2014-07-17 22:50:00	50	578930.864817275	257157.427737608	14	4
641	4	2014-07-17 22:55:00	50	578391.853729563	256055.283372656	14	4
642	4	2014-07-17 23:00:00	50	578389.383478361	255849.887573615	14	4
643	4	2014-07-17 23:05:00	50	578505.872720417	255634.426645418	14	4
644	4	2014-07-17 23:10:00	50	578514.733570487	255631.104399334	14	4
645	4	2014-07-17 23:25:00	50	579394.445485895	249848.036952787	14	4
646	4	2014-07-17 23:30:00	50	579394.75143188	249748.771231741	14	4
647	4	2014-07-17 23:35:00	50	579393.088142665	249214.329154873	14	4
648	4	2014-07-17 23:40:00	50	580359.434799421	249215.504085232	14	4
649	4	2014-07-17 23:50:00	50	580477.685030943	248756.449810561	14	4
650	4	2014-07-17 23:55:00	50	580740.643356418	248346.215449878	14	4
651	4	2014-07-18 00:15:00	50	584198.63856257	248110.314321249	14	4
652	4	2014-07-18 00:20:00	50	584198.375349619	248107.292167178	14	4
653	4	2014-07-18 00:25:00	50	584211.323992465	248088.298974275	14	4
654	4	2014-07-18 00:30:00	50	583589.450050187	247938.814131706	14	4
655	4	2014-07-18 00:35:00	50	583113.70540144	247866.721213778	14	4
656	4	2014-07-18 00:40:00	50	583078.954468706	247887.441154903	14	4
657	4	2014-07-18 00:45:00	50	583078.094405594	247881.88987537	14	4
658	4	2014-07-18 00:50:00	50	583102.300785773	247876.194924525	14	4
659	4	2014-07-18 00:55:00	50	580341.183023133	247862.221656858	14	4
660	4	2014-07-18 01:25:00	50	580395.547213683	249224.431176794	14	4
661	4	2014-07-18 01:30:00	50	580342.373358816	249180.483279911	14	4
662	4	2014-07-18 01:35:00	50	580219.841530163	249122.909431425	14	4
663	4	2014-07-18 01:40:00	50	580166.346463998	249122.194978463	14	4
664	4	2014-07-18 01:45:00	50	580164.40361082	249130.239018847	14	4
665	4	2014-07-18 01:50:00	50	580164.385786449	249140.50295564	14	4
666	4	2014-07-18 01:55:00	50	580164.385786449	249149.802949246	14	4
667	4	2014-07-18 02:00:00	50	580167.434108122	249126.566936258	14	4
668	4	2014-07-18 02:05:00	50	580011.116497104	249099.444466795	14	4
669	4	2014-07-18 02:10:00	50	580009.742690423	249096.927917016	14	4
670	4	2014-07-18 02:15:00	50	579625.346029522	249264.562099594	14	4
671	4	2014-07-18 02:20:00	50	579670.978518152	249253.600113785	14	4
672	4	2014-07-18 02:25:00	50	579310.455600166	249564.602171895	14	4
673	4	2014-07-18 02:30:00	50	579021.336016011	250132.578972423	14	4
674	4	2014-07-18 02:35:00	50	578763.130059994	251645.467867821	14	4
675	4	2014-07-18 02:40:00	50	578840.49252391	251748.676527092	14	4
676	4	2014-07-18 02:45:00	50	578743.677231292	251717.258869829	14	4
677	4	2014-07-18 02:50:00	50	578747.494220888	251751.168481012	14	4
678	4	2014-07-18 02:55:00	20	578931.256209749	251716.005885357	14	4
679	4	2014-07-18 03:15:00	50	578763.130505304	251739.089949329	14	4
680	4	2014-07-18 03:20:00	50	578815.485965401	251726.473102652	14	4
681	4	2014-07-18 03:25:00	50	578761.681347319	251738.492485688	14	4
682	4	2014-07-18 03:30:00	50	578758.216728143	251736.878029964	14	4
683	4	2014-07-18 03:35:00	50	578768.45137071	251740.950195456	14	4
684	4	2014-07-18 03:40:00	50	578746.62121175	251728.485264923	14	4
685	4	2014-07-18 03:45:00	50	578745.038325127	251726.652103329	14	4
686	4	2014-07-18 03:50:00	50	578747.950074992	251729.819135273	14	4
687	4	2014-07-18 03:55:00	50	578753.194962422	251733.962040982	14	4
688	4	2014-07-18 04:00:00	50	578794.782385457	251702.516418282	14	4
689	4	2014-07-18 04:05:00	50	578211.69770407	252323.881974973	14	4
690	4	2014-07-18 04:10:00	50	578397.425760474	254070.672678751	14	4
691	4	2014-07-18 04:15:00	50	578411.007477816	256207.658830645	14	4
692	4	2014-07-18 04:20:00	50	578853.353203444	254432.533019971	14	4
693	4	2014-07-18 04:25:00	50	578820.695041151	258122.092598367	14	4
694	4	2014-07-18 04:35:00	50	579116.292417238	258185.270918204	14	4
695	4	2014-07-18 22:05:00	50	579119.577067573	258149.830872317	15	4
696	4	2014-07-18 22:10:00	50	579014.931151601	258205.861024772	15	4
697	4	2014-07-18 22:15:00	50	579010.475994938	258244.86046654	15	4
698	4	2014-07-18 22:20:00	50	579050.566003762	258291.692414742	15	4
699	4	2014-07-18 22:25:00	50	579032.764125481	258282.898988513	15	4
700	4	2014-07-18 22:40:00	50	578561.322167773	251883.656186806	15	4
701	4	2014-07-18 22:45:00	50	578394.590281248	251869.538514793	15	4
702	4	2014-07-18 22:50:00	50	578895.739541137	249589.04393292	15	4
704	4	2014-07-18 23:00:00	100	579711.629464275	249059.587905429	15	4
705	4	2014-07-18 23:05:00	100	579704.483949519	249114.723454375	15	4
706	4	2014-07-18 23:10:00	100	579710.369480307	248726.730773259	15	4
707	4	2014-07-18 23:15:00	100	580475.085433597	248703.287207998	15	4
708	4	2014-07-18 23:20:00	100	580468.224249273	248710.374725127	15	4
709	4	2014-07-18 23:25:00	100	580486.841745088	248718.521000577	15	4
710	4	2014-07-18 23:30:00	100	580479.539600737	248708.296776232	15	4
711	4	2014-07-18 23:35:00	100	580478.597188684	248706.983366806	15	4
712	4	2014-07-18 23:40:00	100	580481.502855419	248690.833583701	15	4
713	4	2014-07-18 23:45:00	100	580486.486700403	248692.031356847	15	4
714	4	2014-07-18 23:50:00	100	581015.610375931	248007.111650246	15	4
715	4	2014-07-18 23:55:00	100	581512.058551282	247837.898339039	15	4
716	4	2014-07-19 00:00:00	100	580626.329091421	248501.730976534	15	4
717	4	2014-07-19 00:05:00	100	580636.57755204	248501.985422756	15	4
718	4	2014-07-19 00:10:00	100	579982.321929969	249073.979761311	15	4
719	4	2014-07-19 00:15:00	100	580086.203561256	249073.868860237	15	4
720	4	2014-07-19 00:20:00	100	579710.080388866	249073.717443011	15	4
721	4	2014-07-19 00:25:00	100	579707.812413602	249143.225692832	15	4
722	4	2014-07-19 00:30:00	100	579714.303144976	249137.081323471	15	4
723	4	2014-07-19 00:35:00	100	579738.28192812	249124.544948339	15	4
724	4	2014-07-19 00:40:00	100	579733.324321365	249131.723718382	15	4
725	4	2014-07-19 00:45:00	100	579715.003283218	249124.544948339	15	4
726	4	2014-07-19 00:50:00	100	579671.401741935	249185.441143875	15	4
727	4	2014-07-19 00:55:00	100	579673.776762161	249217.167857536	15	4
728	4	2014-07-19 01:00:00	100	579846.678146283	249107.297930202	15	4
729	4	2014-07-19 01:05:00	100	579954.717484922	249083.177057486	15	4
730	4	2014-07-19 01:10:00	100	579824.811987774	249082.867632188	15	4
731	4	2014-07-19 02:20:00	100	579687.670238015	250605.622983683	15	4
732	4	2014-07-19 02:25:00	100	578984.604644706	251068.609950096	15	4
733	4	2014-07-19 02:30:00	100	579026.516845347	251091.758173412	15	4
734	4	2014-07-19 02:35:00	100	578850.474619335	251116.799585676	15	4
735	4	2014-07-19 02:40:00	100	578809.546342934	251768.583434627	15	4
736	4	2014-07-19 02:45:00	100	578779.082450385	251768.5784403	15	4
737	4	2014-07-19 02:50:00	100	578779.082450385	251768.987239314	15	4
738	4	2014-07-19 02:55:00	100	578791.113507808	251770.551976034	15	4
739	4	2014-07-19 03:00:00	100	578787.649493947	251770.190911007	15	4
740	4	2014-07-19 03:05:00	100	578799.829909372	251771.149728676	15	4
741	4	2014-07-19 03:10:00	100	578818.173340126	251768.583434627	15	4
742	4	2014-07-19 03:15:00	100	578813.011213454	251766.151857766	15	4
743	4	2014-07-19 03:20:00	100	578775.80485927	251754.154960872	15	4
744	4	2014-07-19 03:25:00	100	578629.291086189	252083.733769526	15	4
745	4	2014-07-19 03:30:00	100	578680.365102087	252106.723090705	15	4
746	4	2014-07-19 03:35:00	100	578680.365102087	252106.723090705	15	4
747	4	2014-07-19 03:40:00	100	578677.058210018	252105.990076532	15	4
748	4	2014-07-19 03:45:00	100	578683.708715823	252098.853485405	15	4
749	4	2014-07-19 03:50:00	100	578736.379872099	252423.662112136	15	4
750	4	2014-07-19 03:55:00	100	578229.89188172	253222.729041349	15	4
751	4	2014-07-19 04:00:00	100	578667.219894726	253983.081019361	15	4
752	4	2014-07-19 04:05:00	100	578496.479841124	255578.405745882	15	4
753	4	2014-07-19 04:10:00	100	578487.463956585	255583.159654821	15	4
754	4	2014-07-19 04:15:00	100	578485.981358708	255587.402649647	15	4
755	4	2014-07-19 04:20:00	100	578402.835154158	255564.013178285	15	4
756	4	2014-07-19 04:25:00	100	578364.584914513	256172.910320727	15	4
757	4	2014-07-19 04:30:00	100	578921.961765904	257442.472337859	15	4
758	4	2014-07-19 04:35:00	100	579100.551547482	257468.757995912	15	4
759	4	2014-07-19 04:40:00	100	579160.29140789	258299.556015943	15	4
760	4	2014-07-19 21:50:00	50	579774.229426954	260685.731498278	16	4
761	4	2014-07-19 21:55:00	50	579727.831852761	260710.624822508	16	4
762	4	2014-07-19 22:00:00	50	579734.92113664	260704.10193524	16	4
763	4	2014-07-19 22:05:00	50	579738.819419157	260728.389272882	16	4
764	4	2014-07-19 22:10:00	50	579698.460962423	260814.154924994	16	4
765	4	2014-07-19 22:15:00	50	578886.827291621	251233.898881425	16	4
766	4	2014-07-19 22:20:00	50	579541.764453458	260739.667367177	16	4
767	4	2014-07-19 22:25:00	50	579613.839874703	260751.551344211	16	4
768	4	2014-07-19 22:30:00	50	579643.758977678	260707.969927055	16	4
771	4	2014-07-19 23:10:00	100	578794.264480939	251830.044373438	16	4
772	4	2014-07-19 23:15:00	50	578748.028257199	251825.037478864	16	4
773	4	2014-07-19 23:20:00	50	578730.707256896	251818.651517577	16	4
774	4	2014-07-19 23:25:00	50	578730.707256896	251864.756682306	16	4
775	4	2014-07-19 23:30:00	50	578715.961881458	251658.845925997	16	4
776	4	2014-07-19 23:35:00	50	578833.582867648	250678.900717454	16	4
777	4	2014-07-19 23:40:00	30	579032.280845756	250151.617483141	16	4
778	4	2014-07-19 23:45:00	50	579345.254382774	249228.443382449	16	4
779	4	2014-07-19 23:50:00	30	579670.140547712	249105.073168869	16	4
780	4	2014-07-19 23:55:00	30	580044.766678575	249107.824808173	16	4
781	4	2014-07-20 00:00:00	50	579986.371840942	249106.387551444	16	4
782	4	2014-07-20 00:05:00	50	579921.400916194	248751.694829027	16	4
783	4	2014-07-20 00:10:00	50	580428.120589744	249199.701150965	16	4
784	4	2014-07-20 00:15:00	30	580684.842426315	249298.316166131	16	4
785	4	2014-07-20 00:20:00	30	580673.765264814	249491.889204854	16	4
786	4	2014-07-20 00:25:00	20	580686.675995146	249497.168946862	16	4
787	4	2014-07-20 00:30:00	20	580685.63588028	249497.065316416	16	4
788	4	2014-07-20 00:35:00	20	580690.722511196	249497.889956187	16	4
789	4	2014-07-20 00:40:00	30	580690.833740878	249491.865369422	16	4
790	4	2014-07-20 00:55:00	30	580658.322599126	249428.384878499	16	4
791	4	2014-07-20 01:00:00	30	580683.629426006	249460.383570225	16	4
792	4	2014-07-20 01:05:00	30	580681.462444579	249491.170376961	16	4
794	4	2014-07-20 01:20:00	50	578909.601194428	251239.210261933	16	4
795	4	2014-07-20 01:25:00	50	578873.120797266	251239.210261933	16	4
796	4	2014-07-20 01:30:00	30	578773.717712309	251784.210001758	16	4
797	4	2014-07-20 01:35:00	50	578791.561152494	251777.743465555	16	4
798	4	2014-07-20 01:40:00	50	578783.118808003	251756.819826334	16	4
799	4	2014-07-20 01:45:00	50	578614.210056631	251686.91531079	16	4
800	4	2014-07-20 01:50:00	30	578785.966918687	251722.995368113	16	4
801	4	2014-07-20 01:55:00	30	578774.866791915	251721.121329085	16	4
802	4	2014-07-20 02:00:00	50	578770.575272558	251730.544017912	16	4
803	4	2014-07-20 02:05:00	50	578893.194314197	251558.684485956	16	4
804	4	2014-07-20 02:10:00	50	578891.670338331	251556.288788746	16	4
805	4	2014-07-20 02:15:00	50	578894.152531654	251560.644814597	16	4
806	4	2014-07-20 02:20:00	50	578858.556305991	251538.904241618	16	4
807	4	2014-07-20 02:25:00	50	578894.716577772	251562.134283042	16	4
808	4	2014-07-20 02:30:00	50	578883.838764147	251572.170463305	16	4
809	4	2014-07-20 02:35:00	30	578873.201769713	251560.373526098	16	4
810	4	2014-07-20 02:40:00	30	578871.5698875	251558.44185353	16	4
811	4	2014-07-20 02:45:00	50	578895.421917048	251568.673902813	16	4
812	4	2014-07-20 02:50:00	30	578869.859946713	251556.880711276	16	4
813	4	2014-07-20 02:55:00	30	578801.92388456	251563.284119186	16	4
814	4	2014-07-20 03:00:00	30	578819.273325547	251726.931240646	16	4
815	4	2014-07-20 03:05:00	30	578766.71730192	251808.830046704	16	4
816	4	2014-07-20 03:10:00	30	578725.444389225	251792.407991048	16	4
817	4	2014-07-20 03:15:00	30	578747.16190943	251808.966873391	16	4
818	4	2014-07-20 03:20:00	30	578725.58678725	251793.618032871	16	4
819	4	2014-07-20 03:25:00	30	578747.16190943	251800.724920122	16	4
820	4	2014-07-20 03:30:00	30	578759.634107238	251809.759007499	16	4
821	4	2014-07-20 03:35:00	30	578754.923268647	251809.815701324	16	4
823	4	2014-07-20 03:45:00	100	578765.808142017	251840.034302369	16	4
824	4	2014-07-20 03:50:00	30	578758.707253385	251812.563837085	16	4
826	4	2014-07-20 04:00:00	50	578255.453486311	252650.923288176	16	4
828	4	2014-07-20 04:15:00	100	578341.037145413	255763.167134665	16	4
829	4	2014-07-20 04:20:00	50	578356.216894614	256213.22897601	16	4
830	4	2014-07-20 04:25:00	20	579019.598773045	257357.572714689	16	4
831	4	2014-07-20 04:30:00	20	578764.831712065	258236.058979918	16	4
835	8	2014-07-31 22:20:00	50	564582.456956141	267185.281822574	18	8
836	8	2014-07-31 22:25:00	100	565083.873872415	266537.88187004	18	8
837	8	2014-07-31 22:30:00	50	565165.671536836	266495.578505246	18	8
838	8	2014-07-31 22:35:00	50	565204.708705632	266825.715904736	18	8
839	8	2014-07-31 22:40:00	50	565573.148322124	266984.486338094	18	8
840	8	2014-07-31 22:45:00	50	565578.744260012	267029.612442456	18	8
841	8	2014-07-31 22:50:00	50	565471.751765486	267065.409334035	18	8
842	8	2014-07-31 23:05:00	50	565725.900735713	267034.206479863	18	8
843	8	2014-07-31 23:10:00	100	565752.083652611	267010.170583648	18	8
844	8	2014-07-31 23:15:00	100	564617.434553969	266973.147857004	18	8
845	8	2014-07-31 23:20:00	50	564596.032765002	266906.252406818	18	8
846	8	2014-07-31 23:25:00	50	564713.467014962	266904.866423937	18	8
847	8	2014-07-31 23:30:00	30	565541.6213424	267011.122170152	18	8
848	8	2014-07-31 23:35:00	30	565362.674945333	267005.210619404	18	8
849	8	2014-07-31 23:40:00	30	565357.521307384	266981.977041818	18	8
850	8	2014-07-31 23:45:00	30	565391.647216841	266977.241413878	18	8
851	8	2014-07-31 23:50:00	50	565394.248379667	266974.286991482	18	8
854	8	2014-08-01 00:20:00	50	563980.84469541	265607.500374359	18	8
855	8	2014-08-01 00:25:00	50	563985.933729967	265606.620564839	18	8
856	8	2014-08-01 00:30:00	50	563990.257417627	265606.580667296	18	8
857	8	2014-08-01 00:35:00	50	563975.916824009	265607.373479843	18	8
858	8	2014-08-01 00:40:00	50	563997.242853191	265606.578841499	18	8
859	8	2014-08-01 00:45:00	50	563988.52093786	265606.513745111	18	8
860	8	2014-08-01 00:50:00	50	563994.620153036	265606.513299121	18	8
861	8	2014-08-01 00:55:00	50	563980.84469541	265606.793072484	18	8
862	8	2014-08-01 01:00:00	50	563993.746130109	265606.509167969	18	8
863	8	2014-08-01 01:05:00	50	563991.999519231	265602.513295874	18	8
864	8	2014-08-01 01:10:00	50	563992.871679964	265602.513740307	18	8
865	8	2014-08-01 01:15:00	50	564001.601518538	265602.864041929	18	8
866	8	2014-08-01 01:20:00	50	563995.494855564	265602.526361592	18	8
867	8	2014-08-01 01:25:00	50	563994.619987302	265602.513295874	18	8
868	8	2014-08-01 01:30:00	50	563987.6560347	265602.549569147	18	8
869	8	2014-08-01 01:35:00	50	563999.861894892	265602.7236228	18	8
870	8	2014-08-01 01:40:00	50	564001.601518538	265602.864041929	18	8
871	8	2014-08-01 01:45:00	50	564000.731837448	265602.789478239	18	8
872	8	2014-08-01 01:50:00	50	564053.872127739	265616.514195786	18	8
873	8	2014-08-01 01:55:00	50	564068.616754489	265617.628961107	18	8
874	8	2014-08-01 02:00:00	50	564061.732288205	265616.78984941	18	8
875	8	2014-08-01 02:05:00	50	564071.144223137	265618.08469223	18	8
876	8	2014-08-01 02:10:00	50	564059.989910323	265616.666977417	18	8
877	8	2014-08-01 02:15:00	50	564061.732288205	265616.78984941	18	8
884	8	2014-08-01 02:50:00	100	563160.016202619	265455.649720228	18	8
885	8	2014-08-01 02:55:00	100	564144.052745385	265619.598567009	18	8
886	8	2014-08-01 03:00:00	100	564110.557668794	265597.723744756	18	8
887	8	2014-08-01 03:05:00	100	564126.461726298	265607.398343941	18	8
888	8	2014-08-01 03:10:00	100	564110.557668794	265597.723744756	18	8
889	8	2014-08-01 03:15:00	100	564115.836637396	265600.482543227	18	8
890	8	2014-08-01 03:20:00	100	564100.595892747	265593.416574864	18	8
891	8	2014-08-01 03:25:00	100	564126.461726298	265607.398343941	18	8
892	8	2014-08-01 03:30:00	100	564100.595892747	265593.416574864	18	8
893	8	2014-08-01 03:35:00	100	564100.595892747	265593.416574864	18	8
894	8	2014-08-01 03:40:00	100	564106.35319011	265599.937653718	18	8
895	8	2014-08-01 03:45:00	30	564047.702437667	265582.227894887	18	8
896	8	2014-08-01 03:50:00	30	564053.590253992	265625.977410842	18	8
897	8	2014-08-01 03:55:00	30	564062.745812316	265632.696653334	18	8
898	8	2014-08-01 04:00:00	30	564062.519206211	265632.418309172	18	8
899	8	2014-08-01 04:05:00	30	562921.648324108	265623.862918597	18	8
900	8	2014-08-01 04:10:00	30	564058.861656185	265620.855349479	18	8
901	8	2014-08-01 04:15:00	50	562865.292057553	265622.042715555	18	8
902	8	2014-08-01 04:20:00	50	562906.063005418	265621.245613965	18	8
903	8	2014-08-01 04:25:00	50	562897.967828707	265619.719018038	18	8
904	8	2014-08-01 04:30:00	50	562892.770361715	265617.947090752	18	8
905	8	2014-08-01 04:35:00	50	563025.118509138	265616.647121812	18	8
906	8	2014-08-01 04:40:00	50	562988.447968207	265630.817930809	18	8
907	8	2014-08-01 04:45:00	30	562992.44764275	264736.000703539	18	8
908	8	2014-08-01 04:50:00	100	563911.860252465	265528.866542851	18	8
909	8	2014-08-01 04:55:00	50	563181.502442779	266370.423288745	18	8
910	8	2014-08-01 05:00:00	50	565386.528967056	266820.103259107	18	8
911	8	2014-08-01 05:05:00	30	565553.916587505	267047.632855973	18	8
912	8	2014-08-01 05:10:00	20	565663.736059793	267597.396391546	18	8
913	8	2014-08-01 21:50:00	50	565710.706370021	267578.655533096	19	8
914	8	2014-08-01 22:00:00	50	565355.119909554	267062.141033179	19	8
915	8	2014-08-01 22:05:00	50	565417.163480061	267077.505381717	19	8
916	8	2014-08-01 22:10:00	50	565405.845293183	266876.08876511	19	8
920	8	2014-08-01 22:35:00	50	564037.119309654	265634.509685718	19	8
921	8	2014-08-01 22:40:00	50	564041.036818428	265621.126275457	19	8
922	8	2014-08-01 22:45:00	50	564044.321461136	265604.557804732	19	8
923	8	2014-08-01 22:50:00	50	564052.276033017	265593.049735351	19	8
924	8	2014-08-01 22:55:00	50	564055.483974181	265601.475942908	19	8
925	8	2014-08-01 23:00:00	50	564054.988421893	265598.954633034	19	8
926	8	2014-08-01 23:25:00	50	564019.51496493	265611.038272874	19	8
927	8	2014-08-01 23:30:00	50	563976.807752583	265603.429850129	19	8
928	8	2014-08-01 23:35:00	50	563963.990139683	265601.666372138	19	8
929	8	2014-08-01 23:40:00	50	563966.601085548	265601.863780353	19	8
930	8	2014-08-01 23:45:00	50	563955.25681737	265601.580464524	19	8
931	8	2014-08-01 23:55:00	50	563951.793939418	265601.792902952	19	8
932	8	2014-08-02 00:00:00	50	564016.872547434	265608.513948105	19	8
933	8	2014-08-02 00:05:00	50	564011.655789815	265608.726984821	19	8
934	8	2014-08-02 00:10:00	50	564014.257006739	265608.527394978	19	8
935	8	2014-08-02 00:25:00	50	564026.521393921	265609.669612782	19	8
936	8	2014-08-02 00:30:00	50	563990.54785159	265622.722121033	19	8
937	8	2014-08-02 00:35:00	50	563963.516328692	265569.647324816	19	8
938	8	2014-08-02 00:40:00	50	563975.686922644	265610.755909635	19	8
939	8	2014-08-02 00:45:00	50	563964.883471858	265597.541212948	19	8
940	8	2014-08-02 00:50:00	50	561620.402326147	265612.346340648	19	8
941	8	2014-08-02 00:55:00	50	561580.444575401	265616.850840118	19	8
942	8	2014-08-02 01:00:00	50	561620.402326147	265613.700995105	19	8
943	8	2014-08-02 01:05:00	50	561622.517958845	265636.014098613	19	8
944	8	2014-08-02 01:10:00	50	561623.014286753	265643.991261043	19	8
947	8	2014-08-02 01:30:00	30	561593.828793937	266659.750733974	19	8
948	8	2014-08-02 01:35:00	30	561737.009982996	266654.604219194	19	8
949	8	2014-08-02 01:40:00	20	561767.643780115	266602.26373109	19	8
950	8	2014-08-02 01:45:00	20	561780.607004837	266558.896977658	19	8
951	8	2014-08-02 01:50:00	20	561862.667817856	265626.017779923	19	8
952	8	2014-08-02 01:55:00	20	561862.82455299	265629.249934666	19	8
953	8	2014-08-02 02:00:00	20	561844.109431195	266520.111544826	19	8
954	8	2014-08-02 02:05:00	50	561846.448999926	266518.654078819	19	8
955	8	2014-08-02 02:10:00	50	561842.477054015	266521.267118842	19	8
956	8	2014-08-02 02:15:00	30	561853.905378278	266533.562865709	19	8
957	8	2014-08-02 02:20:00	30	561853.247739037	266532.159734918	19	8
958	8	2014-08-02 02:30:00	30	561857.174454714	265624.549421812	19	8
959	8	2014-08-02 02:40:00	30	561869.746667855	266524.259302701	19	8
960	8	2014-08-02 02:45:00	100	561784.260612287	265573.598011255	19	8
961	8	2014-08-02 02:50:00	50	561838.54563886	266524.724856383	19	8
962	8	2014-08-02 02:55:00	20	561866.144257823	265602.620465262	19	8
963	8	2014-08-02 03:00:00	20	561871.475318326	266530.261715261	19	8
964	8	2014-08-02 03:05:00	30	561868.788901412	266524.487365173	19	8
965	8	2014-08-02 03:10:00	30	561863.823963927	266526.081649059	19	8
966	8	2014-08-02 03:15:00	50	561839.002531275	266524.302461929	19	8
967	8	2014-08-02 03:20:00	30	561868.315369107	266524.608673057	19	8
968	8	2014-08-02 03:25:00	50	561870.217884943	266512.033823761	19	8
969	8	2014-08-02 03:30:00	50	561840.449145065	266523.065433611	19	8
970	8	2014-08-02 03:35:00	50	561831.46217109	265612.723969974	19	8
971	8	2014-08-02 03:45:00	30	561845.806047049	266473.878601954	19	8
972	8	2014-08-02 03:50:00	50	561780.401728268	266456.724051101	19	8
973	8	2014-08-02 03:55:00	30	561714.823503942	266464.662918131	19	8
974	8	2014-08-02 04:00:00	100	561552.177524356	266520.584419463	19	8
975	8	2014-08-02 04:05:00	100	564018.499427148	265581.554148439	19	8
976	8	2014-08-02 04:10:00	100	561764.671958036	265581.736281186	19	8
977	8	2014-08-02 04:20:00	100	564043.702592512	265584.227826379	19	8
978	8	2014-08-02 04:25:00	100	564070.597175676	265589.314757379	19	8
979	8	2014-08-02 04:30:00	50	564050.650468835	265594.066657092	19	8
980	8	2014-08-02 04:35:00	50	564058.880587503	265619.641398367	19	8
981	8	2014-08-02 04:40:00	30	564050.011362718	265640.517747779	19	8
982	8	2014-08-02 04:45:00	50	564094.739490015	265650.197431048	19	8
983	8	2014-08-02 04:50:00	50	564092.31091453	265654.118254733	19	8
984	8	2014-08-02 04:55:00	50	564096.319466471	265656.262733303	19	8
985	8	2014-08-02 05:00:00	50	564136.598460909	265641.004623404	19	8
987	8	2014-08-02 21:50:00	50	565702.84406409	267534.032963263	20	8
988	8	2014-08-02 21:55:00	50	565637.740755213	267039.623254908	20	8
989	8	2014-08-02 22:00:00	50	565554.378349111	267007.274234873	20	8
990	8	2014-08-02 22:05:00	30	565537.364462219	266947.262709922	20	8
991	8	2014-08-02 22:10:00	30	565691.77431625	266955.372915019	20	8
992	8	2014-08-02 22:15:00	50	563207.964597639	266262.469214526	20	8
993	8	2014-08-02 22:20:00	50	563080.376135358	265776.497841159	20	8
994	8	2014-08-02 22:25:00	50	562918.311846569	267585.507461932	20	8
995	8	2014-08-02 22:30:00	50	562918.674879745	266110.662483602	20	8
996	8	2014-08-02 22:35:00	50	561719.112412722	266097.00717167	20	8
997	8	2014-08-02 22:40:00	50	563903.693558492	265663.078124524	20	8
998	8	2014-08-02 22:45:00	50	561492.202304707	265615.772453205	20	8
999	8	2014-08-02 22:50:00	50	564081.787580393	265618.643664901	20	8
1000	8	2014-08-02 22:55:00	50	564080.242659041	265618.138028327	20	8
1001	8	2014-08-02 23:00:00	50	564069.61664641	265615.628989812	20	8
1002	8	2014-08-02 23:05:00	50	561800.148573533	265614.94766951	20	8
1003	8	2014-08-02 23:10:00	50	561879.850624601	265615.249606655	20	8
1004	8	2014-08-02 23:15:00	50	561850.009342969	265616.809049126	20	8
1005	8	2014-08-02 23:20:00	50	561839.425014865	265615.494006242	20	8
1006	8	2014-08-02 23:25:00	50	561840.313180333	265614.789875102	20	8
1007	8	2014-08-02 23:30:00	50	561839.883664706	265616.253399354	20	8
1008	8	2014-08-02 23:35:00	50	561846.1127099	265617.010582231	20	8
1009	8	2014-08-02 23:40:00	50	561843.372613281	265616.084722011	20	8
1010	8	2014-08-02 23:45:00	50	561839.583790289	265617.896835632	20	8
1011	8	2014-08-02 23:50:00	50	564062.73218045	265614.789875102	20	8
1015	8	2014-08-03 00:30:00	50	565666.096957002	267650.855637479	20	8
1016	8	2014-08-03 00:40:00	30	565813.5204444	267558.177186663	20	8
1017	8	2014-08-03 00:50:00	50	565833.536566987	267560.993031386	20	8
1018	8	2014-08-03 01:05:00	50	565738.549612657	267627.223470589	20	8
1019	8	2014-08-03 01:15:00	30	565795.441667502	267644.611386039	20	8
1020	8	2014-08-03 01:20:00	30	565797.572750752	267589.115893853	20	8
1021	8	2014-08-03 01:25:00	30	565783.786623806	267577.245574895	20	8
1022	8	2014-08-03 01:30:00	30	565815.959659002	267581.968604249	20	8
1023	8	2014-08-03 01:45:00	30	565767.458705714	267581.158153347	20	8
1024	8	2014-08-03 02:05:00	30	565767.458705714	267581.158153347	20	8
1025	8	2014-08-03 02:25:00	30	565729.708608786	267547.788267623	20	8
1026	8	2014-08-03 02:30:00	50	565709.600176065	267456.098327966	20	8
1027	8	2014-08-03 02:35:00	50	565776.795755383	267487.435172583	20	8
1028	8	2014-08-03 02:40:00	30	565690.411760809	267575.948686247	20	8
1029	8	2014-08-03 03:00:00	30	565740.131742019	267575.948686247	20	8
1030	8	2014-08-03 03:20:00	30	565740.131742019	267575.948686247	20	8
1031	8	2014-08-03 03:40:00	30	565740.131742019	267575.948686247	20	8
1032	8	2014-08-03 04:00:00	30	565740.131742019	267575.948686247	20	8
1033	8	2014-08-03 04:20:00	30	565740.131742019	267575.948686247	20	8
1034	8	2014-08-03 04:40:00	30	565740.131742019	267575.948686247	20	8
1035	8	2014-08-03 05:00:00	30	565740.131742019	267575.948686247	20	8
1036	8	2014-08-03 21:45:00	50	565751.677904318	267014.507101472	21	8
1037	8	2014-08-03 21:50:00	20	565658.368398829	267059.826964739	21	8
1038	8	2014-08-03 21:55:00	20	565651.892498006	266954.559440822	21	8
1039	8	2014-08-03 22:00:00	20	565524.843621843	266963.990318603	21	8
1040	8	2014-08-03 22:05:00	20	565498.489072292	267015.772562377	21	8
1041	8	2014-08-03 22:10:00	100	565419.203158475	267043.53098042	21	8
1042	8	2014-08-03 22:15:00	50	564848.895909677	267570.628403153	21	8
1043	8	2014-08-03 22:20:00	50	564866.89312938	267562.831364586	21	8
1044	8	2014-08-03 22:25:00	50	564082.659407294	265663.036215359	21	8
1045	8	2014-08-03 22:30:00	50	564084.794469609	265658.279037868	21	8
1046	8	2014-08-03 22:35:00	50	564084.794469609	265666.241024851	21	8
1047	8	2014-08-03 22:40:00	50	564077.08331473	265667.600949177	21	8
1048	8	2014-08-03 22:45:00	50	564077.885082971	265668.979897413	21	8
1050	8	2014-08-03 23:00:00	50	565431.214970285	267055.50217953	21	8
1051	8	2014-08-03 23:05:00	20	564118.687678648	265694.848314874	21	8
1052	8	2014-08-03 23:10:00	30	564150.347436733	265677.999628254	21	8
1053	8	2014-08-03 23:15:00	50	564098.510086267	265684.017211524	21	8
1054	8	2014-08-03 23:20:00	50	567783.480965598	267818.948243674	21	8
1056	8	2014-08-03 23:30:00	30	565654.333302625	267838.137341314	21	8
1057	8	2014-08-03 23:50:00	30	565654.333302625	267838.137341314	21	8
1058	8	2014-08-04 00:10:00	30	564175.325323147	265647.568947524	21	8
1059	8	2014-08-04 00:15:00	50	564232.806833035	265677.007374388	21	8
1060	8	2014-08-04 00:20:00	30	564229.309665657	265671.283707112	21	8
1061	8	2014-08-04 00:25:00	30	564103.959752119	265647.280166824	21	8
1063	8	2014-08-04 00:35:00	100	564183.460273144	265721.01573969	21	8
1064	8	2014-08-04 00:40:00	50	564127.579723233	265655.481475199	21	8
1065	8	2014-08-04 00:45:00	50	564132.404808712	265658.392427413	21	8
1066	8	2014-08-04 00:50:00	50	564138.75069862	265656.456715831	21	8
1067	8	2014-08-04 00:55:00	50	564140.060072541	265652.529468174	21	8
1068	8	2014-08-04 01:00:00	30	564091.537063125	265653.197461904	21	8
1069	8	2014-08-04 01:05:00	30	564091.14732847	265654.544074966	21	8
1070	8	2014-08-04 01:10:00	30	564125.475754073	265668.587186086	21	8
1071	8	2014-08-04 01:15:00	20	564124.386974503	265664.059335456	21	8
1072	8	2014-08-04 01:20:00	20	564132.404808712	265669.468195541	21	8
1073	8	2014-08-04 01:25:00	30	564131.490853776	265672.057142989	21	8
1074	8	2014-08-04 01:30:00	100	564134.9879684	265668.468178618	21	8
1075	8	2014-08-04 01:35:00	30	564138.05286204	265664.893932759	21	8
1076	8	2014-08-04 01:40:00	20	565073.355920031	268242.996010965	21	8
1077	8	2014-08-04 01:45:00	20	565079.971139763	268243.157425468	21	8
1078	8	2014-08-04 01:50:00	20	564090.896385123	265653.852213941	21	8
1079	8	2014-08-04 01:55:00	20	565086.814252406	268244.768809773	21	8
1080	8	2014-08-04 02:00:00	20	565080.99923999	268243.298285849	21	8
1081	8	2014-08-04 02:10:00	20	564959.442243667	268243.409270409	21	8
1082	8	2014-08-04 02:15:00	20	564945.358455035	268251.99109283	21	8
1083	8	2014-08-04 02:20:00	20	564992.880302847	268242.251930974	21	8
1084	8	2014-08-04 02:25:00	20	564994.021688824	268241.83556158	21	8
1085	8	2014-08-04 02:30:00	30	564982.802316923	268239.659080963	21	8
1086	8	2014-08-04 02:35:00	30	564977.439020539	268257.186147367	21	8
1087	8	2014-08-04 02:40:00	20	564989.077103735	268244.537011355	21	8
1088	8	2014-08-04 02:45:00	20	564989.930103487	268258.491163249	21	8
1089	8	2014-08-04 02:50:00	20	564993.712490915	268241.898794368	21	8
1090	8	2014-08-04 02:55:00	20	564991.825238357	268242.762081159	21	8
1091	8	2014-08-04 03:00:00	30	564983.865962234	268239.008800617	21	8
1092	8	2014-08-04 03:05:00	20	565001.324541804	268240.086409659	21	8
1093	8	2014-08-04 03:15:00	20	565001.66738872	268240.052744106	21	8
1094	8	2014-08-04 03:20:00	20	564970.933678405	268207.047433995	21	8
1095	8	2014-08-04 03:25:00	20	564907.077012263	268235.17265226	21	8
1096	8	2014-08-04 03:30:00	20	565055.918954232	268252.907584383	21	8
1097	8	2014-08-04 03:40:00	20	565051.45866485	268260.112930635	21	8
1098	8	2014-08-04 03:50:00	30	565043.429841532	268253.729146721	21	8
1099	8	2014-08-04 03:55:00	30	565041.987518587	268256.613398038	21	8
1100	8	2014-08-04 04:00:00	20	565042.205302914	268255.986356446	21	8
1101	8	2014-08-04 04:05:00	30	565047.17078399	268249.814331695	21	8
1102	8	2014-08-04 04:10:00	30	565023.108356897	268251.306888636	21	8
1103	8	2014-08-04 04:15:00	50	565026.457057644	268246.930966857	21	8
1104	8	2014-08-04 04:20:00	50	565021.667459142	268256.508591548	21	8
1105	8	2014-08-04 04:25:00	50	564982.193303771	268232.471200648	21	8
1106	8	2014-08-04 04:30:00	30	565020.465517444	268172.583543754	21	8
1107	8	2014-08-04 04:35:00	30	565192.327025329	268151.291980831	21	8
1108	8	2014-08-04 04:40:00	30	565646.458886984	268077.306843517	21	8
1109	8	2014-08-04 04:45:00	20	565685.236733491	267659.318463024	21	8
1110	8	2014-08-04 05:05:00	20	565684.705530042	267657.927190247	21	8
1111	8	2014-08-05 21:25:00	30	565787.54082424	267555.565094438	23	8
1112	8	2014-08-05 21:40:00	20	565463.376681274	267036.558102803	23	8
1113	8	2014-08-05 21:45:00	20	565462.047877845	267033.005029931	23	8
1114	8	2014-08-05 21:50:00	30	565405.659730216	267026.797047779	23	8
1115	8	2014-08-05 21:55:00	30	565406.599381987	266772.589346038	23	8
1116	8	2014-08-05 22:00:00	50	564793.517675097	266645.536382258	23	8
1117	8	2014-08-05 22:05:00	50	564056.883195798	264676.462272309	23	8
1118	8	2014-08-05 22:10:00	50	564038.329073564	264670.403301027	23	8
1119	8	2014-08-05 22:15:00	50	564061.536547712	265664.22903743	23	8
1120	8	2014-08-05 22:20:00	50	564038.296928939	265644.773567484	23	8
1121	8	2014-08-05 22:25:00	100	564054.008042689	265645.483179699	23	8
1122	8	2014-08-05 22:30:00	50	564064.457311521	265642.6370017	23	8
1123	8	2014-08-05 22:35:00	30	564092.860838267	265636.658471993	23	8
1124	8	2014-08-05 22:40:00	30	564069.274773802	265614.739116486	23	8
1125	8	2014-08-05 22:45:00	30	564074.027464967	265613.55210889	23	8
1126	8	2014-08-05 22:50:00	30	564096.004662565	265640.039355215	23	8
1127	8	2014-08-05 22:55:00	30	564099.093616624	265634.393828992	23	8
1128	8	2014-08-05 23:00:00	50	564085.933645208	265608.694680172	23	8
1129	8	2014-08-05 23:05:00	50	564113.573816326	265633.791546343	23	8
1130	8	2014-08-05 23:10:00	30	564065.986772827	265602.710773401	23	8
1131	8	2014-08-05 23:15:00	30	564070.619149593	265600.820899286	23	8
1132	8	2014-08-05 23:20:00	30	564065.534767209	265591.70141432	23	8
1133	8	2014-08-05 23:25:00	20	562797.029642575	265583.340096977	23	8
1134	8	2014-08-05 23:30:00	20	562518.415273561	265624.485127565	23	8
1135	8	2014-08-05 23:35:00	20	563809.287148432	265628.517255052	23	8
1136	8	2014-08-05 23:40:00	20	563762.32159683	265648.408766798	23	8
1137	8	2014-08-05 23:45:00	20	561876.964327464	265726.910274454	23	8
1138	8	2014-08-05 23:50:00	20	561842.842363615	265824.562769098	23	8
1139	8	2014-08-05 23:55:00	50	561868.176207865	266513.770863798	23	8
1140	8	2014-08-06 00:00:00	50	561686.538275068	265720.491681321	23	8
1141	8	2014-08-06 00:05:00	50	561698.837430337	265629.52588469	23	8
1142	8	2014-08-06 00:10:00	50	561718.329607528	265602.145083209	23	8
1143	8	2014-08-06 00:15:00	50	561861.720316923	265607.868222838	23	8
1144	8	2014-08-06 00:20:00	50	561856.235461732	265612.66696879	23	8
1145	8	2014-08-06 00:25:00	50	561876.993268015	265612.527662105	23	8
1146	8	2014-08-06 00:30:00	30	561836.26426888	265535.044575777	23	8
1147	8	2014-08-06 00:35:00	30	561683.752542137	265565.138252762	23	8
1148	8	2014-08-06 00:40:00	30	561896.013798002	265565.387291704	23	8
1149	8	2014-08-06 00:45:00	30	561898.036991912	265576.977673467	23	8
1150	8	2014-08-06 00:50:00	30	561922.349129856	265483.735880748	23	8
1153	8	2014-08-06 01:15:00	30	564177.648756346	265683.081002427	23	8
1154	9	2014-08-16 21:18:00	30	576790.557591734	238765.525392589	24	9
1155	9	2014-08-16 21:23:00	30	576789.595037564	237620.236500886	24	9
1156	9	2014-08-16 21:28:00	30	576790.4190067	237576.437096126	24	9
1157	9	2014-08-16 21:33:00	20	576789.859187681	237581.426276161	24	9
1158	9	2014-08-16 21:38:00	20	576799.490597153	237603.584051176	24	9
1159	9	2014-08-16 21:43:00	30	576791.978924452	237634.317720509	24	9
1160	9	2014-08-16 21:48:00	20	576799.739878612	237628.425644154	24	9
1161	9	2014-08-16 21:53:00	20	576799.827592217	237635.783915193	24	9
1162	9	2014-08-16 21:58:00	20	576800.14757567	237817.570123887	24	9
1163	9	2014-08-16 22:03:00	20	576793.272721145	237886.89484625	24	9
1164	9	2014-08-16 22:08:00	20	576765.273047918	237939.474595972	24	9
1165	9	2014-08-16 22:13:00	20	576799.460870621	237885.594356457	24	9
1166	9	2014-08-16 22:18:00	20	576800.112720217	237923.79984976	24	9
1167	9	2014-08-16 22:23:00	20	576799.460870621	237902.338876238	24	9
1168	9	2014-08-16 22:28:00	30	576802.763578463	237895.721961807	24	9
1169	9	2014-08-16 22:33:00	30	576794.91802391	237894.555525158	24	9
1170	9	2014-08-16 22:38:00	30	576811.306458781	237896.58407168	24	9
1171	9	2014-08-16 22:43:00	30	576803.645756164	237898.906587231	24	9
1172	9	2014-08-16 22:48:00	50	576881.798145327	237899.778819385	24	9
1173	9	2014-08-16 22:53:00	50	576844.58462999	237899.638690669	24	9
1174	9	2014-08-16 22:58:00	30	576158.381667801	237905.74652934	24	9
1175	9	2014-08-16 23:03:00	30	576164.432100032	237973.656069966	24	9
1176	9	2014-08-16 23:08:00	30	576161.217397659	237929.334736656	24	9
1177	9	2014-08-16 23:13:00	30	576162.415745564	238784.310647761	24	9
1178	9	2014-08-16 23:18:00	30	576139.043697617	237554.796155427	24	9
1179	9	2014-08-16 23:23:00	30	576157.055918624	237445.661150025	24	9
1180	9	2014-08-16 23:28:00	30	576161.505415055	237404.51311014	24	9
1181	9	2014-08-16 23:33:00	30	576162.415745564	237344.614321806	24	9
1182	9	2014-08-16 23:38:00	30	576799.485850084	237315.788933995	24	9
1183	9	2014-08-16 23:43:00	30	576806.059455517	237393.900063174	24	9
1184	9	2014-08-16 23:48:00	50	577072.550343544	237599.626757339	24	9
1185	9	2014-08-16 23:58:00	20	577044.320292423	237592.951195846	24	9
1186	9	2014-08-17 00:03:00	20	577044.320292423	237592.951195846	24	9
1187	9	2014-08-17 00:08:00	20	577000.59977049	237693.934779352	24	9
1188	9	2014-08-17 00:13:00	20	577000.59977049	237693.934779352	24	9
1189	9	2014-08-17 00:23:00	20	577000.59977049	237693.934779352	24	9
1190	9	2014-08-17 00:33:00	20	577000.59977049	237693.934779352	24	9
1191	9	2014-08-17 00:43:00	20	577000.59977049	237693.934779352	24	9
1192	9	2014-08-17 00:53:00	20	577000.59977049	237693.934779352	24	9
1193	9	2014-08-17 01:03:00	20	577000.59977049	237693.934779352	24	9
1194	9	2014-08-17 01:13:00	20	577000.59977049	237693.934779352	24	9
1195	9	2014-08-17 01:23:00	20	577000.59977049	237693.934779352	24	9
1196	9	2014-08-17 01:33:00	20	577000.59977049	237693.934779352	24	9
1197	9	2014-08-17 01:43:00	20	577000.59977049	237693.934779352	24	9
1198	9	2014-08-17 01:53:00	20	577000.59977049	237693.934779352	24	9
1199	9	2014-08-17 02:03:00	20	577000.59977049	237693.934779352	24	9
1200	9	2014-08-17 02:13:00	20	577000.59977049	237693.934779352	24	9
1201	9	2014-08-17 02:23:00	20	577000.59977049	237693.934779352	24	9
1202	9	2014-08-17 02:33:00	20	577206.967682497	237415.304641968	24	9
1203	9	2014-08-17 02:43:00	20	576996.023276695	237638.458919133	24	9
1204	9	2014-08-17 02:53:00	20	576996.023276695	237638.458919133	24	9
1205	9	2014-08-17 03:03:00	20	576996.023276695	237638.458919133	24	9
1206	9	2014-08-17 03:13:00	20	576996.023276695	237638.458919133	24	9
1207	9	2014-08-17 03:23:00	20	576996.023276695	237638.458919133	24	9
1208	9	2014-08-17 03:33:00	20	576996.023276695	237638.458919133	24	9
1209	9	2014-08-17 03:43:00	20	576996.023276695	237638.458919133	24	9
1210	9	2014-08-17 03:53:00	20	576996.023276695	237638.458919133	24	9
1211	9	2014-08-17 04:03:00	20	576996.023276695	237638.458919133	24	9
1212	9	2014-08-17 04:13:00	20	577215.765794257	237386.135165599	24	9
1213	9	2014-08-17 04:23:00	20	577215.765794257	237386.135165599	24	9
1214	9	2014-08-17 04:33:00	20	577215.765794257	237386.135165599	24	9
1215	9	2014-08-17 04:43:00	20	577215.765794257	237386.135165599	24	9
1216	9	2014-08-17 04:53:00	20	577215.765794257	237386.135165599	24	9
1217	9	2014-08-17 05:03:00	20	577215.765794257	237386.135165599	24	9
1218	9	2014-08-17 05:13:00	20	577215.765794257	237386.135165599	24	9
1219	9	2014-08-17 05:23:00	20	577215.765794257	237386.135165599	24	9
1220	9	2014-08-17 05:33:00	20	576999.771292847	237635.59418097	24	9
1221	9	2014-08-17 21:33:00	30	577042.42704923	237622.476944209	25	9
1222	9	2014-08-17 21:38:00	30	576963.170997343	237618.315601599	25	9
1223	9	2014-08-17 21:43:00	50	576939.845396272	237780.157303089	25	9
1224	9	2014-08-17 21:48:00	20	576872.111052892	237850.541847659	25	9
1225	9	2014-08-17 21:53:00	20	576859.27933017	237877.69500039	25	9
1226	9	2014-08-17 21:58:00	20	576865.622319525	237876.833281321	25	9
1227	9	2014-08-17 22:03:00	20	576874.37953305	237874.615516396	25	9
1228	9	2014-08-17 22:08:00	30	576820.475309766	237868.610715992	25	9
1229	9	2014-08-17 22:13:00	20	576601.703464442	237945.685741433	25	9
1230	9	2014-08-17 22:18:00	20	576563.543404437	238012.983489592	25	9
1231	9	2014-08-17 22:23:00	30	576554.570235575	238019.25214225	25	9
1232	9	2014-08-17 22:28:00	30	576559.661106722	238045.462300778	25	9
1233	9	2014-08-17 22:33:00	30	576547.943935658	238055.667945626	25	9
1234	9	2014-08-17 22:38:00	30	576544.064615413	238049.981293673	25	9
1235	9	2014-08-17 22:43:00	30	576548.007937739	238062.289717781	25	9
1236	9	2014-08-17 22:48:00	30	576525.165157231	238060.498256425	25	9
1237	9	2014-08-17 22:53:00	30	576500.314186897	238004.841803875	25	9
1238	9	2014-08-17 22:58:00	50	576709.130389103	237790.83876154	25	9
1239	9	2014-08-17 23:03:00	50	576885.807909225	237654.396270562	25	9
1240	9	2014-08-17 23:13:00	20	576993.022680755	237639.458868852	25	9
1241	9	2014-08-17 23:23:00	20	576993.022680755	237639.458868852	25	9
1242	9	2014-08-17 23:33:00	20	576993.022680755	237639.458868852	25	9
1243	9	2014-08-17 23:43:00	20	576993.022680755	237639.458868852	25	9
1244	9	2014-08-17 23:53:00	20	576993.022680755	237639.458868852	25	9
1245	9	2014-08-18 00:03:00	20	576993.022680755	237639.458868852	25	9
1246	9	2014-08-18 00:13:00	20	576993.022680755	237639.458868852	25	9
1247	9	2014-08-18 00:23:00	20	576993.022680755	237639.458868852	25	9
1248	9	2014-08-18 00:33:00	20	576993.022680755	237639.458868852	25	9
1249	9	2014-08-18 00:43:00	20	576993.022680755	237639.458868852	25	9
1250	9	2014-08-18 00:53:00	20	576993.022680755	237639.458868852	25	9
1251	9	2014-08-18 01:03:00	20	576993.022680755	237639.458868852	25	9
1252	9	2014-08-18 01:13:00	20	576993.022680755	237639.458868852	25	9
1253	9	2014-08-18 01:23:00	20	577190.022395125	237403.457927329	25	9
1254	9	2014-08-18 01:33:00	20	577190.022395125	237403.457927329	25	9
1255	9	2014-08-18 01:43:00	20	577190.022395125	237403.457927329	25	9
1256	9	2014-08-18 01:53:00	20	577190.022395125	237403.457927329	25	9
1257	9	2014-08-18 02:03:00	20	577190.022395125	237403.457927329	25	9
1258	9	2014-08-18 02:13:00	20	577190.022395125	237403.457927329	25	9
1259	9	2014-08-18 02:23:00	20	577190.022395125	237403.457927329	25	9
1260	9	2014-08-18 02:33:00	20	577190.022395125	237403.457927329	25	9
1261	9	2014-08-18 02:43:00	20	577190.022395125	237403.457927329	25	9
1262	9	2014-08-18 02:53:00	20	577190.022395125	237403.457927329	25	9
1263	9	2014-08-18 03:03:00	20	577190.022395125	237403.457927329	25	9
1264	9	2014-08-18 03:13:00	20	576990.374695143	237637.414334485	25	9
1265	9	2014-08-18 03:33:00	20	576990.374695143	237637.414334485	25	9
1266	9	2014-08-18 03:43:00	20	576990.374695143	237637.414334485	25	9
1267	9	2014-08-18 03:53:00	20	576990.374695143	237637.414334485	25	9
1268	9	2014-08-18 04:03:00	20	576990.374695143	237637.414334485	25	9
1269	9	2014-08-18 04:13:00	20	576990.374695143	237637.414334485	25	9
1270	9	2014-08-18 04:23:00	20	576990.374695143	237637.414334485	25	9
1271	9	2014-08-18 04:33:00	20	576990.374695143	237637.414334485	25	9
1272	9	2014-08-18 04:43:00	20	576990.374695143	237637.414334485	25	9
1273	9	2014-08-18 04:53:00	20	576990.374695143	237628.614483824	25	9
1274	9	2014-08-18 04:58:00	20	576958.757191458	237635.029324944	25	9
1275	9	2014-08-18 05:03:00	50	576907.309008125	237653.8355339	25	9
1276	9	2014-08-18 05:08:00	50	576928.161902886	237772.582014605	25	9
1277	9	2014-08-18 05:13:00	50	576848.349120874	237873.305186258	25	9
1278	9	2014-08-18 05:18:00	30	576881.603168036	237869.516203608	25	9
1279	9	2014-08-18 05:23:00	30	576882.717843391	237878.594410546	25	9
1280	9	2014-08-18 05:28:00	30	576862.16392823	237885.812997226	25	9
1281	9	2014-08-18 05:33:00	20	576872.831762353	237883.737366983	25	9
1282	9	2014-08-18 05:38:00	30	576867.139714106	237808.214620063	25	9
1283	9	2014-08-18 05:43:00	30	576988.469974505	237641.784986494	25	9
1284	9	2014-08-18 21:13:00	20	577034.522441267	237622.633619616	26	9
1285	9	2014-08-18 21:18:00	20	576965.623264415	237640.003096955	26	9
1286	9	2014-08-18 21:23:00	50	576932.441456958	237734.355921477	26	9
1287	9	2014-08-18 21:28:00	50	576999.482876753	237784.355318471	26	9
1288	9	2014-08-18 21:33:00	30	576989.907580564	237786.325026972	26	9
1289	9	2014-08-18 21:38:00	30	576885.229632616	237827.360514806	26	9
1290	9	2014-08-18 21:43:00	30	576673.493184186	237935.99385987	26	9
1291	9	2014-08-18 21:48:00	50	576635.608006243	238031.957032716	26	9
1292	9	2014-08-18 21:53:00	30	576635.075655016	238097.429748577	26	9
1293	9	2014-08-18 21:58:00	30	576658.652272554	238141.626279695	26	9
1294	9	2014-08-18 22:03:00	30	576649.622604007	238161.951786794	26	9
1295	9	2014-08-18 22:08:00	30	576637.169818513	238126.02082278	26	9
1296	9	2014-08-18 22:13:00	30	576605.919555613	237963.275923912	26	9
1297	9	2014-08-18 22:18:00	30	576805.917661677	237785.477702105	26	9
1298	9	2014-08-18 22:23:00	30	576892.733601916	237599.5645593	26	9
1299	9	2014-08-18 22:28:00	50	577055.981198097	237390.209813367	26	9
1300	9	2014-08-18 22:33:00	30	577172.409420661	237356.667191354	26	9
1301	9	2014-08-18 22:38:00	50	577180.419327668	237362.354194055	26	9
1302	9	2014-08-18 22:43:00	30	577151.984047226	237358.452493394	26	9
1303	9	2014-08-18 22:48:00	50	577084.312658235	237410.666081857	26	9
1304	9	2014-08-18 22:53:00	50	577109.31732431	237427.717636298	26	9
1305	9	2014-08-18 22:58:00	50	577056.534290432	237368.586708632	26	9
1306	9	2014-08-18 23:03:00	50	577048.158301597	237374.293559818	26	9
1307	9	2014-08-18 23:08:00	20	576993.412134109	237476.751680046	26	9
1308	9	2014-08-18 23:18:00	20	576993.412134109	237638.247130812	26	9
1309	9	2014-08-18 23:28:00	20	576993.412134109	237638.247130812	26	9
1310	9	2014-08-18 23:38:00	20	576993.412134109	237638.247130812	26	9
1311	9	2014-08-18 23:48:00	20	576993.412134109	237638.247130812	26	9
1312	9	2014-08-18 23:58:00	20	576993.412134109	237638.247130812	26	9
1313	9	2014-08-19 00:08:00	20	576993.412134109	237638.247130812	26	9
1314	9	2014-08-19 00:18:00	20	576993.412134109	237638.247130812	26	9
1315	9	2014-08-19 00:28:00	20	576993.412134109	237638.247130812	26	9
1316	9	2014-08-19 00:38:00	20	576993.412134109	237638.247130812	26	9
1317	9	2014-08-19 00:48:00	20	576993.412134109	237638.247130812	26	9
1318	9	2014-08-19 00:58:00	20	576993.412134109	237638.247130812	26	9
1319	9	2014-08-19 01:08:00	20	576993.412134109	237638.247130812	26	9
1320	9	2014-08-19 01:18:00	20	576993.412134109	237638.247130812	26	9
1321	9	2014-08-19 01:28:00	20	576993.412134109	237638.247130812	26	9
1322	9	2014-08-19 01:38:00	20	576993.412134109	237638.247130812	26	9
1323	9	2014-08-19 01:48:00	20	576993.412134109	237638.247130812	26	9
1324	9	2014-08-19 01:58:00	20	576993.412134109	237638.247130812	26	9
1325	9	2014-08-19 02:08:00	20	576993.412134109	237638.247130812	26	9
1326	9	2014-08-19 02:18:00	20	576993.412134109	237638.247130812	26	9
1327	9	2014-08-19 02:28:00	20	576993.412134109	237638.247130812	26	9
1328	9	2014-08-19 02:38:00	20	576993.412134109	237638.247130812	26	9
1329	9	2014-08-19 02:48:00	20	576993.412134109	237638.247130812	26	9
1330	9	2014-08-19 02:58:00	20	576993.412134109	237638.247130812	26	9
1331	9	2014-08-19 03:08:00	20	576993.412134109	237638.247130812	26	9
1332	9	2014-08-19 03:18:00	20	576993.412134109	237638.247130812	26	9
1333	9	2014-08-19 03:28:00	20	576993.412134109	237638.247130812	26	9
1334	9	2014-08-19 03:38:00	20	576993.412134109	237638.247130812	26	9
1335	9	2014-08-19 03:48:00	20	576993.412134109	237638.247130812	26	9
1336	9	2014-08-19 03:58:00	20	576993.412134109	237638.247130812	26	9
1337	9	2014-08-19 04:08:00	20	576993.412134109	237638.247130812	26	9
1338	9	2014-08-19 04:18:00	20	576993.412134109	237638.247130812	26	9
1339	9	2014-08-19 04:28:00	20	576993.412134109	237638.247130812	26	9
1340	9	2014-08-19 04:38:00	20	576993.412134109	237638.247130812	26	9
1341	9	2014-08-19 04:48:00	20	576993.412134109	237638.247130812	26	9
1342	9	2014-08-19 04:58:00	20	576993.412134109	237638.247130812	26	9
1343	9	2014-08-19 05:08:00	20	576993.412134109	237638.247130812	26	9
1344	9	2014-08-19 05:18:00	20	576993.412134109	237638.247130812	26	9
1345	9	2014-08-19 05:28:00	20	576993.412134109	237638.247130812	26	9
1346	9	2014-08-19 05:38:00	20	576993.412134109	237638.247130812	26	9
1347	9	2014-08-19 05:48:00	20	576993.412134109	237638.247130812	26	9
1349	10	2015-06-14 22:13:00	20	575274.699059905	262833.921729823	28	10
1350	10	2015-06-14 22:18:00	20	575470.474655994	262667.922241154	28	10
1355	10	2015-06-14 22:43:00	50	572680.296591127	261315.318592303	28	10
1356	10	2015-06-14 22:48:00	30	571414.43728843	261447.087386829	28	10
1357	10	2015-06-14 22:53:00	30	571268.596437006	261808.762760017	28	10
1358	10	2015-06-14 22:58:00	50	571279.61845657	261800.158959452	28	10
1359	10	2015-06-14 23:03:00	50	571478.995909569	261785.255679921	28	10
1360	10	2015-06-14 23:08:00	50	571486.347260339	261800.158959452	28	10
1363	10	2015-06-14 23:38:00	50	574962.582950877	262429.987502395	28	10
1364	10	2015-06-14 23:43:00	50	574961.955171885	262431.895630606	28	10
1365	10	2015-06-14 23:48:00	50	575079.034632664	263890.318908211	28	10
1366	10	2015-06-14 23:53:00	30	575084.173887685	263889.492993249	28	10
1367	10	2015-06-14 23:58:00	30	575062.233094577	263906.446010655	28	10
1368	10	2015-06-15 00:03:00	30	575018.229339535	263914.092774908	28	10
1369	10	2015-06-15 00:08:00	30	574885.528481559	263508.612792509	28	10
1370	10	2015-06-15 00:13:00	30	575674.030723621	263482.988948338	28	10
1371	10	2015-06-15 00:43:00	30	575674.030723621	263482.988948338	28	10
1372	10	2015-06-15 01:13:00	30	575674.030723621	263482.988948338	28	10
1373	10	2015-06-15 01:43:00	30	575674.030723621	263482.988948338	28	10
1374	10	2015-06-15 02:13:00	30	575674.030723621	263482.988948338	28	10
1375	10	2015-06-15 02:18:00	20	575693.143468086	263482.637357095	28	10
1376	10	2015-06-15 02:23:00	20	575691.233385219	263504.695196414	28	10
1377	10	2015-06-15 02:33:00	20	575674.702644219	263480.902242654	28	10
1378	10	2015-06-15 03:03:00	20	575675.333270681	263475.727029626	28	10
1379	10	2015-06-15 03:33:00	20	575675.333270681	263475.727029626	28	10
1380	10	2015-06-15 04:03:00	20	575675.333270681	263475.727029626	28	10
1381	10	2015-06-15 04:13:00	20	575659.532000692	263468.097812804	28	10
1383	10	2015-06-15 22:28:00	50	574123.56433197	260910.266774306	29	10
1384	10	2015-06-15 22:33:00	50	573354.249203425	261424.588898262	29	10
1385	10	2015-06-15 22:38:00	50	572358.774181076	261395.580165978	29	10
1386	10	2015-06-15 22:43:00	50	572072.938160678	261807.486894942	29	10
1394	10	2015-06-15 23:23:00	50	572181.481865266	261672.440432438	29	10
1395	10	2015-06-15 23:28:00	50	572250.463622126	261764.054225681	29	10
1396	10	2015-06-15 23:33:00	50	571522.838066841	261969.447568004	29	10
1400	10	2015-06-15 23:53:00	30	573096.804842622	261103.388390506	29	10
1401	10	2015-06-16 00:23:00	20	575473.703195095	263316.902576912	29	10
1402	10	2015-06-16 00:53:00	20	575652.838009969	263376.082930062	29	10
1403	10	2015-06-16 01:23:00	20	575652.838009969	263376.082930062	29	10
1404	10	2015-06-16 01:53:00	20	575652.838009969	263376.082930062	29	10
1405	10	2015-06-16 02:23:00	20	575666.970861114	263460.498891993	29	10
1406	10	2015-06-16 02:53:00	50	575746.159255903	263464.549910204	29	10
1407	10	2015-06-16 02:58:00	50	575734.900364601	263477.94288916	29	10
1408	10	2015-06-16 03:03:00	50	575085.323365745	263786.99873894	29	10
1409	10	2015-06-16 03:08:00	30	575082.56713486	263899.323762877	29	10
1410	10	2015-06-16 03:13:00	30	575074.614445871	263896.904368529	29	10
1412	10	2015-06-16 03:23:00	30	575060.746840084	263904.00977024	29	10
1413	10	2015-06-16 03:28:00	30	575059.716102089	263914.007213161	29	10
1414	10	2015-06-16 03:33:00	30	575046.713947881	263914.092801682	29	10
1415	10	2015-06-16 03:38:00	30	575026.622595559	263903.42721076	29	10
1416	10	2015-06-16 03:43:00	30	575036.402281543	263910.980745628	29	10
1417	10	2015-06-16 03:48:00	30	575047.732246421	263914.260051944	29	10
1418	10	2015-06-16 03:53:00	30	575040.846246687	263912.673511625	29	10
1419	10	2015-06-16 03:58:00	30	575053.971099724	263912.966465363	29	10
1420	10	2015-06-16 04:03:00	30	575053.971099724	263914.641504113	29	10
1421	10	2015-06-16 04:08:00	30	575056.5932089	263912.682386098	29	10
1422	10	2015-06-16 04:13:00	30	575050.311354123	263914.410992521	29	10
1423	10	2015-06-16 04:18:00	30	574925.642403424	263914.001566629	29	10
1424	10	2015-06-16 04:23:00	20	575667.549585223	263469.347700915	29	10
1434	10	2015-06-16 22:53:00	50	571627.514979614	261757.259029615	30	10
1435	10	2015-06-16 22:58:00	50	572448.520595366	261557.630044658	30	10
1436	10	2015-06-16 23:03:00	50	572291.971008478	261738.25888808	30	10
1437	10	2015-06-16 23:08:00	50	572257.336450927	261742.597734931	30	10
1438	10	2015-06-16 23:13:00	50	572254.247636061	261727.938155749	30	10
1439	10	2015-06-16 23:18:00	50	572337.461788067	261715.125028296	30	10
1440	10	2015-06-16 23:23:00	50	572317.469562486	261719.598031644	30	10
1441	10	2015-06-16 23:28:00	50	572337.461788067	261719.780601061	30	10
1442	10	2015-06-16 23:33:00	50	572344.418685059	261708.993838652	30	10
1443	10	2015-06-16 23:38:00	50	572428.016329356	261679.781399258	30	10
1444	10	2015-06-16 23:43:00	50	572346.136573812	261712.993735867	30	10
1445	10	2015-06-16 23:48:00	50	572327.025092162	261720.564104634	30	10
1446	10	2015-06-16 23:53:00	50	572260.556932272	261720.5766464	30	10
1447	10	2015-06-16 23:58:00	50	572260.112779236	261746.653396866	30	10
1448	10	2015-06-17 00:03:00	50	572253.458691818	261744.627839147	30	10
1449	10	2015-06-17 00:08:00	50	572258.092595794	261745.184666832	30	10
1450	10	2015-06-17 00:13:00	50	572255.584387235	261724.836838108	30	10
1451	10	2015-06-17 00:18:00	50	572322.46965337	261724.715002807	30	10
1452	10	2015-06-17 00:23:00	50	572318.678357457	261724.993531042	30	10
1453	10	2015-06-17 00:28:00	50	572318.306191056	261726.469209177	30	10
1454	10	2015-06-17 00:33:00	50	572320.404439727	261617.521149777	30	10
1455	10	2015-06-17 00:38:00	50	572688.463814932	261529.912575479	30	10
1456	10	2015-06-17 00:43:00	50	572691.126721081	261529.581560034	30	10
1457	10	2015-06-17 00:48:00	50	572683.380856398	261529.600175098	30	10
1458	10	2015-06-17 00:53:00	50	572708.341437479	261529.635819525	30	10
1459	10	2015-06-17 00:58:00	50	572690.025110558	261529.567659129	30	10
1460	10	2015-06-17 01:03:00	50	572684.840521092	261531.126152086	30	10
1461	10	2015-06-17 01:13:00	50	575789.884559819	262301.802462168	30	10
1462	10	2015-06-17 01:18:00	50	575704.633344151	262437.167366581	30	10
1463	10	2015-06-17 01:23:00	50	575498.229919499	262800.770106681	30	10
1464	10	2015-06-17 01:28:00	20	575663.33351754	263464.726986149	30	10
1465	10	2015-06-17 01:58:00	20	575663.33351754	263464.726986149	30	10
1466	10	2015-06-17 02:28:00	20	575663.33351754	263464.726986149	30	10
1467	10	2015-06-17 02:58:00	20	575663.33351754	263464.726986149	30	10
1468	10	2015-06-17 03:28:00	20	575663.33351754	263464.726986149	30	10
1469	10	2015-06-17 03:33:00	20	575716.531631876	263477.315831961	30	10
1470	10	2015-06-17 03:38:00	30	575070.202366629	263907.892200928	30	10
1471	10	2015-06-17 03:43:00	30	575072.980580558	263902.444451874	30	10
1472	10	2015-06-17 03:48:00	30	575068.270400045	263907.662036979	30	10
1473	10	2015-06-17 03:53:00	30	575060.116383388	263906.461514527	30	10
1474	10	2015-06-17 03:58:00	30	575063.746222803	263909.19811987	30	10
1475	10	2015-06-17 04:03:00	30	575047.21314305	263909.19811987	30	10
1476	10	2015-06-17 04:08:00	30	575052.792372013	263905.70421131	30	10
1477	10	2015-06-17 04:13:00	30	575061.679817361	263906.211946526	30	10
1478	10	2015-06-17 04:18:00	30	574936.853714088	263905.430300952	30	10
1483	10	2015-06-17 22:43:00	50	572977.093785055	261306.77454916	31	10
1484	10	2015-06-17 22:48:00	50	572820.390966371	261306.903684775	31	10
1485	10	2015-06-17 22:53:00	50	572186.397591033	261307.209254992	31	10
1486	10	2015-06-17 22:58:00	50	572187.872719475	261306.921561179	31	10
1487	10	2015-06-17 23:03:00	50	572187.306352707	261306.921561179	31	10
1488	10	2015-06-17 23:08:00	30	572186.418637804	261308.205722516	31	10
1489	10	2015-06-17 23:13:00	30	572209.028217445	261307.209254992	31	10
1490	10	2015-06-17 23:18:00	30	572186.665809821	261306.81852875	31	10
1491	10	2015-06-17 23:23:00	30	572206.597386294	261306.75394636	31	10
1492	10	2015-06-17 23:28:00	30	572206.599439944	261306.768594671	31	10
1493	10	2015-06-17 23:33:00	30	572206.802117015	261306.75394636	31	10
1494	10	2015-06-17 23:38:00	30	572186.509869801	261306.768594671	31	10
1495	10	2015-06-17 23:43:00	50	572186.509869801	261308.848011384	31	10
1496	10	2015-06-17 23:48:00	50	572198.126233768	261307.405849109	31	10
1497	10	2015-06-17 23:53:00	50	571290.501353136	261789.170446942	31	10
1498	10	2015-06-17 23:58:00	50	571255.80172313	261815.474495191	31	10
1499	10	2015-06-18 00:03:00	50	572186.661275016	261816.483354785	31	10
1500	10	2015-06-18 00:08:00	50	572142.950140373	261760.083839282	31	10
1501	10	2015-06-18 00:13:00	50	572186.665809821	261331.023304095	31	10
1502	10	2015-06-18 00:18:00	30	572187.480243524	261330.767795657	31	10
1503	10	2015-06-18 00:23:00	30	572206.505874563	261331.023304095	31	10
1504	10	2015-06-18 00:28:00	30	572118.618645648	261330.767795657	31	10
1507	10	2015-06-18 00:43:00	50	572036.089061129	261331.903188703	31	10
1508	10	2015-06-18 00:48:00	50	572036.5404004	261330.817750952	31	10
1509	10	2015-06-18 00:53:00	50	572189.725278206	261331.023304095	31	10
1510	10	2015-06-18 00:58:00	50	572186.665809821	261330.767795657	31	10
1511	10	2015-06-18 01:03:00	50	572136.21007464	261330.773708461	31	10
1515	10	2015-06-18 01:28:00	20	575702.624091624	263476.395544716	31	10
1516	10	2015-06-18 01:58:00	20	575702.624091624	263476.395544716	31	10
1517	10	2015-06-18 02:28:00	20	575702.624091624	263476.395544716	31	10
1518	10	2015-06-18 02:58:00	20	575702.624091624	263476.395544716	31	10
1519	10	2015-06-18 03:28:00	20	575702.624091624	263476.395544716	31	10
1520	10	2015-06-18 03:58:00	20	575702.624091624	263476.395544716	31	10
1521	10	2015-06-18 04:28:00	20	575702.624091624	263476.395544716	31	10
1524	11	2015-06-22 22:55:00	30	569671.811397423	247436.651289328	32	11
1525	11	2015-06-22 23:00:00	30	569674.957558973	247553.798081809	32	11
1531	11	2015-06-22 23:45:00	20	571262.993414458	248946.145832993	32	11
1532	11	2015-06-22 23:50:00	30	571239.446204283	248715.179624773	32	11
1533	11	2015-06-22 23:55:00	20	571279.488430206	248725.157000219	32	11
1534	11	2015-06-23 00:00:00	20	571094.349511726	248613.888521598	32	11
1535	11	2015-06-23 00:05:00	50	571244.528474578	248600.771595959	32	11
1536	11	2015-06-23 00:10:00	50	571225.71242714	248687.782516981	32	11
1537	11	2015-06-23 00:15:00	30	571084.784109485	248600.771595959	32	11
1538	11	2015-06-23 00:20:00	50	571235.097696774	248601.700406679	32	11
1539	11	2015-06-23 00:25:00	50	571134.805668036	248680.661990058	32	11
1540	11	2015-06-23 00:30:00	30	569322.445736581	248478.74588832	32	11
1541	11	2015-06-23 00:35:00	20	569342.705976728	248538.885668104	32	11
1542	11	2015-06-23 00:40:00	20	569497.954932354	248538.342378299	32	11
1543	11	2015-06-23 00:45:00	20	569497.564409762	248547.416688187	32	11
1544	11	2015-06-23 01:00:00	20	570684.794507301	248713.928822407	32	11
1545	11	2015-06-23 01:10:00	20	570645.690395712	248718.154629296	32	11
1546	11	2015-06-23 01:15:00	20	570486.261715499	248723.078154154	32	11
1551	11	2015-06-23 01:40:00	50	569491.700214997	247320.630954323	32	11
1552	11	2015-06-23 01:45:00	30	569201.018416854	247283.60429882	32	11
1553	11	2015-06-23 01:50:00	20	569272.394271942	247138.383360906	32	11
1554	11	2015-06-23 01:55:00	20	569126.052283106	247018.163674098	32	11
1555	11	2015-06-23 02:10:00	20	569125.601292182	247019.462408573	32	11
1556	11	2015-06-23 02:40:00	20	569125.601292182	247019.462408573	32	11
1557	11	2015-06-23 03:00:00	20	569102.067693397	247001.802222377	32	11
1558	11	2015-06-23 03:05:00	20	569093.903634867	246963.018779733	32	11
1563	11	2015-06-23 03:35:00	50	571141.009679712	248793.457248184	32	11
1564	11	2015-06-23 03:40:00	50	571357.407890357	248950.259663893	32	11
1565	11	2015-06-23 03:45:00	20	571350.638145204	248935.226608262	32	11
1566	11	2015-06-23 03:50:00	20	571352.141413836	248924.955886915	32	11
1567	11	2015-06-23 03:55:00	20	571379.450261186	248929.999675645	32	11
1568	11	2015-06-23 04:00:00	20	571219.480612046	248836.894826522	32	11
1570	11	2015-06-23 04:10:00	20	569356.38069984	247244.445677118	32	11
1571	11	2015-06-23 04:15:00	20	569165.601249424	247107.462071132	32	11
1574	11	2015-06-25 22:25:00	50	568767.321309801	248492.657574368	35	11
1575	11	2015-06-25 22:30:00	50	568759.496394689	248538.870405563	35	11
1576	11	2015-06-25 22:35:00	50	568610.949417275	248428.541793943	35	11
1577	11	2015-06-25 22:40:00	100	569483.182486598	247944.624507221	35	11
1578	11	2015-06-25 22:45:00	20	568266.354733106	247150.914415293	35	11
1579	11	2015-06-25 22:50:00	20	568300.538872415	247162.579563602	35	11
1581	11	2015-06-25 23:00:00	50	569303.121689727	247078.283289898	35	11
1582	11	2015-06-25 23:05:00	50	570212.861857085	248124.366520497	35	11
1584	11	2015-06-25 23:15:00	30	571350.202747064	248906.869807847	35	11
1585	11	2015-06-25 23:20:00	30	571355.917069641	248904.019361846	35	11
1586	11	2015-06-25 23:25:00	30	570899.08431404	248791.483994508	35	11
1587	11	2015-06-25 23:30:00	50	570868.742865621	248858.847191429	35	11
1588	11	2015-06-25 23:35:00	30	570892.167756205	248867.768895748	35	11
1589	11	2015-06-25 23:40:00	30	570892.167756205	248868.240889463	35	11
1590	11	2015-06-25 23:45:00	50	570489.693591945	248745.791361593	35	11
1591	11	2015-06-25 23:50:00	50	570284.493067197	248117.231912179	35	11
1599	11	2015-06-26 00:35:00	30	570542.089112639	248799.871521316	35	11
1600	11	2015-06-26 01:05:00	30	570542.089112639	248799.871521316	35	11
1601	11	2015-06-26 01:35:00	30	570520.435338507	248794.303897691	35	11
1605	11	2015-06-26 01:55:00	50	569525.155738415	247459.029238282	35	11
1606	11	2015-06-26 02:05:00	50	569552.385908501	248002.79605587	35	11
1607	11	2015-06-26 02:15:00	50	569374.376146642	247351.293854224	35	11
1609	11	2015-06-26 02:40:00	50	569468.15703434	247403.902547093	35	11
1610	11	2015-06-26 02:45:00	50	569468.15703434	247403.902547093	35	11
1611	11	2015-06-26 02:50:00	30	569617.755923561	247510.6993489	35	11
1612	11	2015-06-26 02:55:00	30	569586.313512892	247449.176668029	35	11
1613	11	2015-06-26 03:00:00	30	569582.804229639	247461.819001905	35	11
1614	11	2015-06-26 03:05:00	30	569581.342217422	247464.677000009	35	11
1615	11	2015-06-26 03:10:00	20	569632.775931049	247530.510300095	35	11
1616	11	2015-06-26 03:25:00	20	569635.170335268	247517.689767836	35	11
1617	11	2015-06-26 03:30:00	20	569654.966569572	247536.713014089	35	11
1621	11	2015-06-26 03:50:00	50	571090.895558521	248808.430522751	35	11
1622	11	2015-06-26 03:55:00	50	571169.434378089	248809.033765713	35	11
1623	11	2015-06-26 04:00:00	50	571181.834252187	248812.773145952	35	11
1624	11	2015-06-26 04:05:00	50	571180.123069861	248803.471157753	35	11
1625	11	2015-06-26 04:10:00	50	571141.383337445	248774.953977519	35	11
1626	11	2015-06-26 04:15:00	50	570102.736672912	248090.837444559	35	11
1627	11	2015-06-26 04:25:00	50	569175.65020003	247023.642988965	35	11
1628	11	2015-06-26 04:40:00	50	569175.65020003	247023.642988965	35	11
1629	11	2015-06-27 22:10:00	30	569123.178046116	247018.085011004	37	11
1631	11	2015-06-27 22:20:00	50	568534.486338801	246787.116867912	37	11
1632	11	2015-06-27 22:25:00	30	568344.764496393	246727.237661216	37	11
1633	11	2015-06-27 22:30:00	50	568094.570816026	246502.369893437	37	11
1634	11	2015-06-27 22:35:00	50	568063.775854413	246430.627418189	37	11
1635	11	2015-06-27 22:40:00	30	568063.775854413	246261.53364941	37	11
1636	11	2015-06-27 22:45:00	50	568258.418485265	246266.310934939	37	11
1637	11	2015-06-27 22:50:00	50	568235.242345231	246261.651545855	37	11
1638	11	2015-06-27 22:55:00	50	568252.196001395	246264.325760752	37	11
1639	11	2015-06-27 23:00:00	50	568250.575315343	246263.907756593	37	11
1640	11	2015-06-27 23:10:00	50	568154.157783457	246517.276205767	37	11
1641	11	2015-06-27 23:15:00	50	568154.318388824	246494.533741174	37	11
1642	11	2015-06-27 23:20:00	50	568153.380377302	246496.556682863	37	11
1643	11	2015-06-27 23:25:00	20	568153.637766513	246495.84919986	37	11
1644	11	2015-06-27 23:30:00	50	568155.34970144	246499.309507048	37	11
1645	11	2015-06-27 23:35:00	50	568153.661786928	246516.783205127	37	11
1648	11	2015-06-27 23:50:00	50	569462.574893372	247343.014719874	37	11
1649	11	2015-06-27 23:55:00	20	569456.047477761	247343.014719874	37	11
1650	11	2015-06-28 00:05:00	50	569483.522865503	247354.627770795	37	11
1651	11	2015-06-28 00:20:00	50	569483.522865503	247354.627770795	37	11
1652	11	2015-06-28 00:40:00	50	569435.147965107	247427.260748491	37	11
1653	11	2015-06-28 00:45:00	30	569553.097830979	247468.82569374	37	11
1654	11	2015-06-28 00:55:00	20	569515.397249394	247429.510061293	37	11
1655	11	2015-06-28 01:00:00	20	569615.942158111	247490.691753251	37	11
1656	11	2015-06-28 01:30:00	20	569615.942158111	247490.691753251	37	11
1657	11	2015-06-28 02:00:00	20	569615.942158111	247490.691753251	37	11
1658	11	2015-06-28 02:30:00	20	569615.942158111	247490.691753251	37	11
1659	11	2015-06-28 03:00:00	20	569615.942158111	247490.691753251	37	11
1660	11	2015-06-28 03:30:00	20	569615.942158111	247490.691753251	37	11
1661	11	2015-06-28 04:00:00	20	569615.942158111	247490.691753251	37	11
1662	11	2015-06-28 04:30:00	20	569615.942158111	247490.691753251	37	11
1663	11	2015-06-28 04:40:00	20	569615.942158111	247490.691753251	37	11
1664	11	2015-06-29 22:15:00	20	569075.679538978	246918.619441639	38	11
1666	11	2015-06-29 22:25:00	50	569349.487679164	248103.439928221	38	11
1667	11	2015-06-29 22:30:00	50	569512.458539487	248132.771665488	38	11
1668	11	2015-06-29 22:35:00	100	568919.266031641	248535.487100821	38	11
1669	11	2015-06-29 22:40:00	100	568822.026806103	248493.147038229	38	11
1671	11	2015-06-29 22:50:00	20	568335.686893879	246696.284135205	38	11
1672	11	2015-06-29 22:55:00	50	568194.144456956	246525.168841989	38	11
1673	11	2015-06-29 23:00:00	50	568191.48938504	246520.152122043	38	11
1674	11	2015-06-29 23:05:00	50	568199.054860107	246517.848277649	38	11
1675	11	2015-06-29 23:10:00	50	568052.078264842	246504.199657166	38	11
1676	11	2015-06-29 23:15:00	50	568191.401584935	246521.057653937	38	11
1677	11	2015-06-29 23:20:00	50	568195.068989096	246518.334833016	38	11
1678	11	2015-06-29 23:25:00	50	568191.38457679	246518.114225892	38	11
1679	11	2015-06-29 23:30:00	50	568191.734770131	246523.852696614	38	11
1680	11	2015-06-29 23:35:00	20	568191.763154225	246531.401371505	38	11
1681	11	2015-06-29 23:40:00	30	568392.492317835	246772.384181663	38	11
1682	11	2015-06-29 23:45:00	20	569131.895752078	247007.932303257	38	11
1683	11	2015-06-29 23:55:00	20	568112.461152415	246733.930345937	38	11
1684	11	2015-06-30 00:00:00	50	568420.856960487	246861.388754241	38	11
1685	11	2015-06-30 00:05:00	30	569451.824368437	247356.030508491	38	11
1686	11	2015-06-30 00:10:00	20	570254.950042329	247832.106068674	38	11
1687	11	2015-06-30 00:15:00	20	569653.037043085	247487.293811502	38	11
1688	11	2015-06-30 00:20:00	20	569637.59208641	247524.010849584	38	11
1689	11	2015-06-30 00:50:00	20	569637.59208641	247524.010849584	38	11
1690	11	2015-06-30 01:20:00	20	569637.59208641	247524.010849584	38	11
1691	11	2015-06-30 01:50:00	20	569637.59208641	247524.010849584	38	11
1692	11	2015-06-30 02:20:00	20	569637.59208641	247524.010849584	38	11
1693	12	2015-06-22 22:15:00	50	569112.595047115	247117.578575357	32	12
1694	12	2015-06-22 22:20:00	50	569532.746254921	246903.597184711	32	12
1695	12	2015-06-22 22:25:00	50	568918.948009854	246771.443591263	32	12
1702	12	2015-06-22 23:10:00	50	569952.953109126	248023.671364468	32	12
1703	12	2015-06-22 23:20:00	30	569210.642589908	248590.906901642	32	12
1704	12	2015-06-22 23:25:00	30	569210.535020248	248590.301400535	32	12
1705	12	2015-06-22 23:30:00	30	569192.797921169	248586.673805614	32	12
1706	12	2015-06-22 23:35:00	30	569190.403428279	248583.453241646	32	12
1707	12	2015-06-22 23:40:00	30	569210.464238928	248589.694904596	32	12
1708	12	2015-06-22 23:45:00	30	569210.495170921	248572.936039414	32	12
1709	12	2015-06-22 23:50:00	30	569074.050443344	248593.007802462	32	12
1710	12	2015-06-22 23:55:00	30	569210.786971743	248581.244051379	32	12
1711	12	2015-06-23 00:00:00	30	569221.525194412	248602.547244215	32	12
1714	12	2015-06-23 00:15:00	50	569155.111626012	248543.048421616	32	12
1715	12	2015-06-23 00:20:00	30	569308.723687941	248570.957336668	32	12
1716	12	2015-06-23 00:25:00	30	569291.79788295	248587.888297102	32	12
1717	12	2015-06-23 00:30:00	50	569242.181442334	248591.291643075	32	12
1718	12	2015-06-23 00:35:00	100	569250.89004877	248522.722862041	32	12
1719	12	2015-06-23 00:40:00	30	569469.347374081	248538.013891258	32	12
1720	12	2015-06-23 00:45:00	30	569331.766014769	248448.786173029	32	12
1721	12	2015-06-23 00:50:00	50	569467.850120126	248529.611092047	32	12
1722	12	2015-06-23 00:55:00	50	569391.655415284	248456.520191682	32	12
1723	12	2015-06-23 01:00:00	50	569486.724248391	248523.384583358	32	12
1724	12	2015-06-23 01:05:00	50	569610.317960295	248406.636796411	32	12
1725	12	2015-06-23 01:10:00	50	569612.436118274	248403.994294353	32	12
1726	12	2015-06-23 01:15:00	50	568721.057965614	248587.841245997	32	12
1727	12	2015-06-23 01:20:00	50	568571.981836295	248585.35310466	32	12
1729	12	2015-06-23 01:30:00	50	568573.477558515	248552.758700167	32	12
1730	12	2015-06-23 01:35:00	50	568719.559100161	248572.374961225	32	12
1731	12	2015-06-23 01:40:00	20	568570.901700673	248587.055654666	32	12
1732	12	2015-06-23 01:45:00	50	568925.738047675	248540.844146116	32	12
1733	12	2015-06-23 01:50:00	30	568966.440044264	248548.824136305	32	12
1734	12	2015-06-23 01:55:00	30	568986.78612822	248550.510594216	32	12
1735	12	2015-06-23 02:00:00	50	569145.662950082	248582.288706675	32	12
1736	12	2015-06-23 02:05:00	50	568995.526592023	248573.664158268	32	12
1744	12	2015-06-23 04:00:00	30	570997.032464007	248777.713753886	32	12
1745	12	2015-06-23 04:10:00	20	569356.917076459	247244.198784429	32	12
1746	12	2015-06-23 04:15:00	20	571191.011978115	248773.40290107	32	12
1747	12	2015-06-24 00:05:00	50	569450.681664232	247324.208706697	33	12
1750	12	2015-06-24 00:20:00	30	569553.744478787	248368.303714661	33	12
1751	12	2015-06-24 00:25:00	30	569424.94214642	248506.694108798	33	12
1752	12	2015-06-24 00:30:00	30	569551.743955372	248253.011022388	33	12
1753	12	2015-06-24 00:35:00	30	569576.821427491	248276.047631303	33	12
1754	12	2015-06-24 00:50:00	100	570416.986927224	248716.534250728	33	12
1755	12	2015-06-24 00:55:00	50	570053.042018254	248130.741322791	33	12
1756	12	2015-06-24 01:05:00	30	569448.008402688	247291.822447942	33	12
1757	12	2015-06-24 01:10:00	30	569358.773477248	247223.474199747	33	12
1758	12	2015-06-24 01:15:00	50	569321.118788317	247143.317032068	33	12
1759	12	2015-06-24 01:45:00	50	569321.118788317	247143.317032068	33	12
1760	12	2015-06-24 02:15:00	50	569321.118788317	247143.317032068	33	12
1761	12	2015-06-24 02:45:00	50	569321.118788317	247143.317032068	33	12
1763	12	2015-06-24 03:15:00	50	569321.118788317	247143.317032068	33	12
1764	12	2015-06-24 03:35:00	50	569291.514637689	247162.728672677	33	12
1766	12	2015-06-24 03:45:00	50	569646.026297111	247367.564113898	33	12
1767	12	2015-06-24 03:50:00	30	570481.96159656	248666.740155203	33	12
1768	12	2015-06-24 03:55:00	30	570521.482137852	248811.453536945	33	12
1769	12	2015-06-24 04:00:00	30	570949.963405355	248773.344578674	33	12
1770	12	2015-06-24 04:05:00	30	571221.371879001	248732.863155866	33	12
1771	12	2015-06-24 04:10:00	30	571238.524638248	248733.541141928	33	12
1772	12	2015-06-24 04:15:00	50	571320.386983751	248838.548988569	33	12
1773	12	2015-06-24 04:20:00	30	571443.475720547	248741.852818267	33	12
1774	12	2015-06-24 04:25:00	30	570979.009689882	248677.562185546	33	12
1775	12	2015-06-24 04:30:00	50	570146.516890366	248117.415060227	33	12
1776	12	2015-06-24 04:35:00	20	569229.751677834	247157.304019633	33	12
1778	12	2015-06-24 22:20:00	50	569199.026820223	247234.537555691	34	12
1779	12	2015-06-24 22:25:00	20	569179.773159079	247174.535392325	34	12
1786	12	2015-06-24 23:00:00	30	569846.760361367	246561.581674608	34	12
1787	12	2015-06-24 23:05:00	30	569842.372007316	246576.074321511	34	12
1788	12	2015-06-24 23:10:00	30	569864.113864303	246589.33429028	34	12
1790	12	2015-06-24 23:20:00	50	569760.142634155	246524.435873739	34	12
1791	12	2015-06-24 23:25:00	30	569761.243698615	246514.595671192	34	12
1792	12	2015-06-24 23:30:00	30	569764.903793033	246514.850926778	34	12
1793	12	2015-06-24 23:40:00	50	569817.582274559	246580.682753019	34	12
1798	12	2015-06-25 04:10:00	30	569602.291110194	247996.906386879	34	12
1799	12	2015-06-25 04:15:00	30	569621.821225883	248002.046182942	34	12
1800	12	2015-06-25 04:20:00	20	569150.504019224	247014.176067844	34	12
1801	12	2015-06-25 04:30:00	20	569150.524941057	247014.378308108	34	12
1806	12	2015-06-26 22:35:00	20	569605.459292242	247048.825259742	36	12
1807	12	2015-06-26 22:40:00	20	569755.385491826	247046.785261065	36	12
1808	12	2015-06-26 22:45:00	20	569610.847201539	247002.490770842	36	12
1809	12	2015-06-26 22:50:00	20	569660.954995211	247034.725085414	36	12
1812	12	2015-06-26 23:10:00	50	571669.391320327	248170.524028186	36	12
1813	12	2015-06-26 23:15:00	50	571688.651532428	248105.068521372	36	12
1814	12	2015-06-26 23:20:00	20	571679.520647797	248166.226498188	36	12
1815	12	2015-06-26 23:25:00	20	571746.319752439	248225.922386158	36	12
1816	12	2015-06-26 23:30:00	50	571731.111176291	248146.188613842	36	12
1817	12	2015-06-26 23:35:00	50	571744.169626811	248142.588462953	36	12
1820	12	2015-06-26 23:50:00	20	569970.798522621	246626.121638973	36	12
1821	12	2015-06-26 23:55:00	20	569918.034109183	246518.897765359	36	12
1822	12	2015-06-27 00:15:00	20	569925.04471726	246549.493809651	36	12
1823	12	2015-06-27 00:20:00	20	569976.358514025	246600.518887539	36	12
1824	12	2015-06-27 00:25:00	20	569467.118563187	246452.149639127	36	12
1825	12	2015-06-27 00:40:00	50	569346.365477589	247237.766417185	36	12
1826	12	2015-06-27 00:45:00	20	569255.798070634	247156.899971703	36	12
1827	12	2015-06-27 01:15:00	20	569255.798070634	247156.899971703	36	12
1828	12	2015-06-27 01:45:00	20	569255.798070634	247156.899971703	36	12
1829	12	2015-06-27 02:15:00	20	569255.798070634	247156.899971703	36	12
1830	12	2015-06-27 02:45:00	20	569255.798070634	247156.899971703	36	12
1831	12	2015-06-27 03:15:00	20	569255.798070634	247156.899971703	36	12
1832	12	2015-06-27 03:30:00	50	569144.044917839	247047.536262243	36	12
1833	12	2015-06-27 03:35:00	50	569651.575975732	247525.341085808	36	12
1834	12	2015-06-27 03:45:00	20	570416.239872791	248658.385813683	36	12
1835	12	2015-06-27 03:50:00	20	570437.314539996	248646.923389003	36	12
1836	12	2015-06-27 03:55:00	20	570879.241012842	248785.840239326	36	12
1837	12	2015-06-27 04:00:00	20	571024.150995927	248712.432462214	36	12
1838	12	2015-06-27 04:05:00	50	571033.796773659	248760.258564562	36	12
1840	12	2015-06-27 04:15:00	50	570090.489896017	247737.431488431	36	12
1841	14	2015-07-12 22:33:00	20	580107.364811166	260990.809378737	40	14
1842	14	2015-07-12 22:38:00	50	579422.534923085	261229.542849102	40	14
1844	14	2015-07-12 22:58:00	30	578521.831205022	255720.279049213	40	14
1845	14	2015-07-12 23:03:00	30	577425.064814923	255720.381754575	40	14
1847	14	2015-07-12 23:18:00	100	575889.112702151	254923.267475044	40	14
1848	14	2015-07-12 23:23:00	100	575897.769677905	254935.552985268	40	14
1849	14	2015-07-12 23:28:00	50	576171.467717265	254172.316770202	40	14
1850	14	2015-07-12 23:33:00	30	576152.252068923	254167.094969764	40	14
1851	14	2015-07-12 23:38:00	30	576499.821648206	253892.692270821	40	14
1852	14	2015-07-12 23:43:00	30	576500.771246678	253893.792134286	40	14
1853	14	2015-07-12 23:48:00	30	575720.410812244	254760.767214974	40	14
1854	14	2015-07-12 23:53:00	30	575719.362381297	254760.652271419	40	14
1855	14	2015-07-12 23:58:00	30	576198.391439017	255110.03725037	40	14
1856	14	2015-07-13 00:03:00	30	576246.468218066	255093.386504545	40	14
1857	14	2015-07-13 00:08:00	30	576240.404818454	255096.763217182	40	14
1858	14	2015-07-13 00:13:00	50	576226.391769806	255099.501387469	40	14
1859	14	2015-07-13 00:18:00	50	576226.763542036	255093.653290723	40	14
1860	14	2015-07-13 00:23:00	50	576226.391769806	255089.872045645	40	14
1861	14	2015-07-13 00:28:00	30	576235.567840215	255064.898848632	40	14
1862	14	2015-07-13 00:38:00	30	576623.150923155	255174.841334621	40	14
1865	14	2015-07-13 01:03:00	20	580221.567105928	260649.864132502	40	14
1866	14	2015-07-13 01:08:00	20	580203.887417406	260693.05076205	40	14
1867	14	2015-07-13 01:38:00	20	580222.518317985	260681.32141163	40	14
1868	14	2015-07-13 02:08:00	20	580222.518317985	260681.32141163	40	14
1869	14	2015-07-13 02:38:00	20	580222.518317985	260681.32141163	40	14
1870	14	2015-07-13 03:08:00	50	580243.058091029	260665.391823255	40	14
1871	14	2015-07-13 03:13:00	50	580251.69643168	260677.036509733	40	14
1873	14	2015-07-13 03:28:00	50	579338.493021053	259755.557746721	40	14
1874	14	2015-07-13 03:33:00	50	579321.402464684	259735.411505857	40	14
1875	14	2015-07-13 03:38:00	30	579072.557656856	259482.147941642	40	14
1877	14	2015-07-13 03:48:00	50	577255.124023557	256966.29181706	40	14
1878	14	2015-07-13 03:53:00	30	577099.15731026	256889.173705477	40	14
1879	14	2015-07-13 03:58:00	30	577099.960260713	256925.194196574	40	14
1881	14	2015-07-13 04:08:00	30	577167.017336014	256623.811808049	40	14
1882	14	2015-07-13 04:13:00	30	576287.283436902	255125.029033673	40	14
1889	14	2015-07-13 04:48:00	20	580160.574972307	261305.955811104	40	14
1890	14	2015-07-13 22:03:00	20	580016.771019409	261278.723957934	41	14
1891	14	2015-07-13 22:08:00	30	579826.371783341	261442.338737809	41	14
1892	14	2015-07-13 22:13:00	30	579828.982630519	261543.978627591	41	14
1893	14	2015-07-13 22:18:00	20	579953.026576397	261535.368809137	41	14
1894	14	2015-07-13 22:23:00	20	580131.048682445	261321.420990407	41	14
1895	14	2015-07-13 22:28:00	50	580155.203559043	261338.394214495	41	14
1896	14	2015-07-13 22:53:00	50	576629.066998672	255622.979505598	41	14
1897	14	2015-07-13 22:58:00	50	576622.500426358	255581.815200319	41	14
1898	14	2015-07-13 23:03:00	50	576622.6634432	255580.922701726	41	14
1899	14	2015-07-13 23:08:00	50	576181.87992688	255129.577208965	41	14
1900	14	2015-07-13 23:13:00	100	576173.827280675	255095.4082302	41	14
1901	14	2015-07-13 23:18:00	100	576173.330438802	255098.308255757	41	14
1902	14	2015-07-13 23:23:00	100	575810.039387148	254961.606480699	41	14
1904	14	2015-07-13 23:38:00	50	575945.382932444	254900.860616921	41	14
1905	14	2015-07-13 23:43:00	30	575945.391543917	254895.026685291	41	14
1906	14	2015-07-13 23:48:00	50	576013.399490859	254932.543266685	41	14
1907	14	2015-07-13 23:53:00	50	576631.411520671	255453.356543138	41	14
1909	14	2015-07-14 00:08:00	20	580052.279335724	261078.99613041	41	14
1910	14	2015-07-14 00:13:00	20	580107.621462715	261043.397357283	42	14
1911	14	2015-07-14 00:38:00	20	580052.279335724	261078.99613041	41	14
1912	14	2015-07-14 00:43:00	20	580107.621462715	261043.397357283	42	14
1913	14	2015-07-14 01:08:00	20	580052.279335724	261078.99613041	41	14
1914	14	2015-07-14 01:38:00	20	580052.279335724	261078.99613041	41	14
1915	14	2015-07-14 02:08:00	20	580052.279335724	261078.99613041	41	14
1916	14	2015-07-14 02:13:00	20	580066.123285775	261061.394182339	41	14
1917	14	2015-07-14 02:28:00	50	577538.584917232	256964.638331536	41	14
1918	14	2015-07-14 02:33:00	50	576124.059653347	255195.529899547	41	14
1919	14	2015-07-14 02:38:00	30	576233.432914406	255101.784742994	41	14
1920	14	2015-07-14 02:43:00	30	576064.556224494	255021.641452215	41	14
1921	14	2015-07-14 02:48:00	50	576063.065791832	255097.605105815	41	14
1922	14	2015-07-14 02:53:00	50	576220.508308669	255129.420827129	41	14
1923	14	2015-07-14 02:58:00	50	576237.633047348	255139.692382106	41	14
1925	14	2015-07-14 03:08:00	30	576507.189988055	255256.082764788	41	14
1926	14	2015-07-14 03:13:00	30	576558.50046529	255351.39941652	41	14
1927	14	2015-07-14 03:18:00	30	576558.880544276	255355.029928906	41	14
1928	14	2015-07-14 03:23:00	30	576246.150095223	255119.146526892	41	14
1929	14	2015-07-14 03:28:00	30	576240.429140496	255097.83873181	41	14
1930	14	2015-07-14 03:33:00	30	576243.013508877	255115.936835461	41	14
1931	14	2015-07-14 03:38:00	30	576245.548537098	255118.637241377	41	14
1932	14	2015-07-14 03:43:00	30	576240.446213014	255102.936535938	41	14
1933	14	2015-07-14 03:48:00	30	576242.256588962	255096.359779667	41	14
1934	14	2015-07-14 03:53:00	30	576240.448792051	255092.169020818	41	14
1935	14	2015-07-14 03:58:00	30	576240.50514693	255101.832051045	41	14
1936	14	2015-07-14 04:03:00	30	576260.017454896	255122.64156736	41	14
1939	14	2015-07-14 04:33:00	20	580106.621407271	261043.397375278	41	14
1940	14	2015-07-14 22:03:00	50	580124.395825795	261014.406600016	42	14
1941	14	2015-07-14 22:08:00	30	580039.844252524	261156.321717513	42	14
1942	14	2015-07-14 22:13:00	30	580056.434453644	261382.427141521	42	14
1943	14	2015-07-14 22:18:00	30	580057.279849211	261340.844973624	42	14
1945	14	2015-07-14 22:43:00	50	576522.032853117	255660.287285782	42	14
1946	14	2015-07-14 22:48:00	30	576245.658682155	255088.838741533	42	14
1947	14	2015-07-14 22:53:00	30	576303.388587137	255055.880294499	42	14
1948	14	2015-07-14 22:58:00	50	576300.050975849	255014.604693175	42	14
1949	14	2015-07-14 23:03:00	50	576130.664542319	254998.61128659	42	14
1950	14	2015-07-14 23:08:00	50	576264.382512133	255027.506599844	42	14
1951	14	2015-07-14 23:13:00	50	576231.464707693	255023.440208437	42	14
1952	14	2015-07-14 23:18:00	50	576230.389297483	255031.077226367	42	14
1953	14	2015-07-14 23:23:00	50	576202.39092068	255042.364751036	42	14
1954	14	2015-07-14 23:28:00	50	576202.664097831	255029.210703968	42	14
1955	14	2015-07-14 23:33:00	50	576225.734250679	255091.094767809	42	14
1956	14	2015-07-14 23:38:00	50	575176.8079608	254367.307247392	42	14
1958	14	2015-07-15 00:43:00	20	580107.621462715	261043.397357283	42	14
1960	14	2015-07-15 01:28:00	50	576982.680308532	256431.189729704	42	14
1962	14	2015-07-15 01:38:00	50	576226.390962285	255093.935214422	42	14
1963	14	2015-07-15 01:43:00	50	576742.447824118	255227.338374892	42	14
1964	14	2015-07-15 01:48:00	50	576909.391759169	255153.176193466	42	14
1965	14	2015-07-15 01:53:00	50	576909.382062816	255155.502892289	42	14
1966	14	2015-07-15 01:58:00	50	576909.663763785	255141.464374832	42	14
1967	14	2015-07-15 02:03:00	50	576914.873948955	255140.918041838	42	14
1968	14	2015-07-15 02:08:00	50	576909.382062816	255147.214147276	42	14
1969	14	2015-07-15 02:13:00	50	576744.855811096	255236.937311462	42	14
1970	14	2015-07-15 02:18:00	50	576747.391072221	255224.274790566	42	14
1971	14	2015-07-15 02:23:00	50	576743.50877054	255223.602356733	42	14
1972	14	2015-07-15 02:28:00	50	576746.426136576	255223.602356733	42	14
1973	14	2015-07-15 02:33:00	50	576671.382498985	255235.331522451	42	14
1974	14	2015-07-15 02:38:00	50	576636.415314339	255256.370030814	42	14
1975	14	2015-07-15 02:43:00	50	576636.415314339	255211.460460501	42	14
1976	14	2015-07-15 02:48:00	50	576672.80635174	255125.646178789	42	14
1977	14	2015-07-15 02:53:00	50	576684.805539527	255194.191919589	42	14
1978	14	2015-07-15 02:58:00	30	576243.505378089	255102.618241695	42	14
1979	14	2015-07-15 03:03:00	50	576252.292928004	255125.031310452	42	14
1980	14	2015-07-15 03:08:00	30	576317.412661532	255114.084520192	42	14
1981	14	2015-07-15 03:13:00	30	576312.382473952	255010.969547777	42	14
1982	14	2015-07-15 03:18:00	50	576313.464843867	255036.408316883	42	14
1983	14	2015-07-15 03:23:00	30	576312.664261094	255018.718975153	42	14
1984	14	2015-07-15 03:28:00	50	576312.415245265	255004.285797404	42	14
1985	14	2015-07-15 03:33:00	30	576332.390068925	255002.752103031	42	14
1986	14	2015-07-15 03:38:00	20	576283.855631097	255014.270085777	42	14
1987	14	2015-07-15 03:43:00	30	576233.633510014	255020.801967937	42	14
1988	14	2015-07-15 03:48:00	30	576159.483104548	255031.003508837	42	14
1989	14	2015-07-15 03:53:00	20	576130.619158575	255008.431329352	42	14
1990	14	2015-07-15 03:58:00	20	576081.507358932	254977.526135568	42	14
1991	14	2015-07-15 04:03:00	50	576157.26774305	255027.070584406	42	14
1994	14	2015-07-15 04:23:00	20	580106.621407271	261043.397375278	42	14
1995	14	2015-07-15 22:13:00	20	580113.620625007	261045.397304632	43	14
1997	14	2015-07-15 22:28:00	50	577222.993649775	256976.414535215	43	14
1998	14	2015-07-15 22:33:00	50	577108.409984138	256919.596681016	43	14
1999	14	2015-07-15 22:38:00	50	576659.990323852	255716.508592508	43	14
2000	14	2015-07-15 22:43:00	50	576220.500774954	255076.643543197	43	14
2001	14	2015-07-15 22:48:00	30	576310.689248355	255007.914196183	43	14
2002	14	2015-07-15 22:53:00	50	573371.856271505	255026.089236142	43	14
2003	14	2015-07-15 22:58:00	50	576253.315375177	255032.60465786	43	14
2004	14	2015-07-15 23:03:00	50	576225.989602639	255043.910186778	43	14
2005	14	2015-07-15 23:08:00	50	576204.315245379	255026.821326011	43	14
2006	14	2015-07-15 23:13:00	50	576169.391060819	255041.45378655	43	14
2007	14	2015-07-15 23:18:00	50	576169.664238051	255046.361203077	43	14
2008	14	2015-07-15 23:23:00	50	575170.556153779	254370.821382457	43	14
2009	14	2015-07-15 23:28:00	50	575235.946416849	254285.267043293	43	14
2010	14	2015-07-15 23:33:00	50	575287.626038149	254033.691844275	43	14
2015	14	2015-07-15 23:58:00	50	575171.728195861	254364.860514782	43	14
2016	15	2015-07-21 00:30:00	30	565052.737942255	255552.593197658	44	15
2017	15	2015-07-21 00:35:00	30	565115.315081435	255875.283619889	44	15
2018	15	2015-07-21 00:40:00	30	565067.8307727	255794.2284797	44	15
2019	15	2015-07-21 00:45:00	30	564986.598929752	255775.473693509	44	15
2020	15	2015-07-21 00:50:00	30	565003.301894237	255767.848628503	44	15
2021	15	2015-07-21 00:55:00	30	565077.677894352	255715.283408248	44	15
2022	15	2015-07-21 01:00:00	30	565057.952715088	255720.132872698	44	15
2023	15	2015-07-21 01:05:00	30	564876.059837199	255582.511778446	44	15
2024	15	2015-07-21 01:10:00	30	564743.551376253	255706.669191805	44	15
2025	15	2015-07-21 01:15:00	30	564827.982564609	255646.16910494	44	15
2026	15	2015-07-21 01:20:00	30	564756.982214918	255648.974840472	44	15
2027	15	2015-07-21 01:25:00	30	564742.599329315	255678.13166347	44	15
2028	15	2015-07-21 01:30:00	30	564752.805878453	255645.282345707	44	15
2029	15	2015-07-21 01:35:00	30	564777.727324013	255677.744224902	44	15
2030	15	2015-07-21 01:40:00	30	564794.015862289	255652.974747418	44	15
2031	15	2015-07-21 01:45:00	30	564788.746324831	255644.169064195	44	15
2032	15	2015-07-21 01:50:00	30	564802.727248312	255654.974764153	44	15
2033	15	2015-07-21 01:55:00	30	564798.607178937	255622.760110948	44	15
2034	15	2015-07-21 02:00:00	30	564876.395498229	255623.943947724	44	15
2035	15	2015-07-21 02:05:00	30	564846.286113255	255635.97497896	44	15
2036	15	2015-07-21 02:10:00	30	564831.435895732	255653.020933383	44	15
2037	15	2015-07-21 02:15:00	30	564831.501659864	255634.564375355	44	15
2038	15	2015-07-21 02:20:00	30	564876.71268476	255634.564375355	44	15
2039	15	2015-07-21 02:25:00	30	564833.435164252	255645.169167446	44	15
2040	15	2015-07-21 02:30:00	30	564833.795135014	255645.169167446	44	15
2041	15	2015-07-21 02:35:00	30	564833.435164252	255659.531078712	44	15
2042	15	2015-07-21 02:40:00	30	564833.500930065	255645.169167446	44	15
2043	15	2015-07-21 02:45:00	30	564833.500930065	255644.511168636	44	15
2044	15	2015-07-21 02:50:00	30	564833.500930065	255644.511168636	44	15
2045	15	2015-07-21 02:55:00	30	564850.982911729	255647.352465391	44	15
2046	15	2015-07-21 03:00:00	30	564873.727138965	255641.905004307	44	15
2047	15	2015-07-21 03:05:00	30	564852.488765278	255636.13209998	44	15
2048	15	2015-07-21 03:10:00	30	564868.822098251	255640.818941098	44	15
2049	15	2015-07-21 03:15:00	30	564620.797002589	255651.5642084	44	15
2050	15	2015-07-21 03:20:00	30	564429.314897647	255760.13077116	44	15
2051	15	2015-07-21 03:25:00	30	564436.691864792	255813.800409809	44	15
2052	15	2015-07-21 03:30:00	30	564446.501671703	255787.281835543	44	15
2053	15	2015-07-21 03:35:00	30	564472.742877715	255746.846725122	44	15
2054	15	2015-07-21 03:40:00	30	564455.177809576	255760.112293546	44	15
2055	15	2015-07-21 03:45:00	30	564430.01646091	255752.256560307	44	15
2056	15	2015-07-21 03:50:00	30	564450.47813989	255766.531306285	44	15
2057	15	2015-07-21 03:55:00	50	564561.577284606	255774.639507271	44	15
2058	15	2015-07-21 04:00:00	30	564689.151886733	255634.364529953	44	15
2059	15	2015-07-21 04:05:00	30	564853.153477427	255613.511235499	44	15
2060	15	2015-07-21 04:10:00	20	564838.606322442	255651.616578706	44	15
2061	15	2015-07-21 04:15:00	20	564843.487659482	255646.511160039	44	15
2062	15	2015-07-21 04:20:00	30	564838.057322039	255649.533518387	44	15
2063	15	2015-07-21 04:25:00	30	564836.447348077	255655.371049468	44	15
2064	15	2015-07-21 04:30:00	30	564837.315150359	255647.169157453	44	15
2065	15	2015-07-21 04:35:00	30	564837.913176895	255646.633232436	44	15
2066	15	2015-07-21 04:40:00	30	564843.828961541	255650.593465293	44	15
2067	15	2015-07-21 04:45:00	30	565046.919942707	255570.539234697	44	15
2068	15	2015-07-21 05:00:00	30	565052.737942255	255552.593197658	44	15
2069	15	2015-07-21 21:35:00	20	565130.023071462	255825.4013775	45	15
2070	15	2015-07-21 21:40:00	30	565022.85861293	255778.530516758	45	15
2071	15	2015-07-21 21:45:00	50	565043.523510127	255778.586881412	45	15
2072	15	2015-07-21 21:50:00	50	564984.588816343	255791.988680867	45	15
2073	15	2015-07-21 21:55:00	30	564947.59147933	255772.695990283	45	15
2074	15	2015-07-21 22:00:00	50	564950.691817344	255756.229863626	45	15
2075	15	2015-07-21 22:05:00	50	565032.872542443	255541.470515493	45	15
2076	15	2015-07-21 22:10:00	30	564860.756532761	255634.227543568	45	15
2077	15	2015-07-21 22:15:00	30	564877.757540805	255618.760105688	45	15
2078	15	2015-07-21 22:20:00	30	564857.269092618	255617.166112429	45	15
2079	15	2015-07-21 22:25:00	30	564858.199885595	255598.328523747	45	15
2080	15	2015-07-21 22:30:00	30	564847.182569432	255594.315008161	45	15
2081	15	2015-07-21 22:35:00	50	564879.304972416	255580.043624838	45	15
2087	15	2015-07-22 00:30:00	50	565127.639035992	255456.706023428	45	15
2089	15	2015-07-22 00:40:00	50	565452.570557947	256123.887934755	45	15
2090	15	2015-07-22 00:45:00	50	565452.750807425	256108.895076683	45	15
2091	15	2015-07-22 00:50:00	50	565339.663624939	256077.912356491	45	15
2092	15	2015-07-22 00:55:00	20	565357.385345649	256092.564850524	45	15
2093	15	2015-07-22 01:25:00	20	565357.385345649	256092.564850524	45	15
2094	15	2015-07-22 01:55:00	20	565357.385345649	256092.564850524	45	15
2095	15	2015-07-22 02:20:00	30	565048.217395542	255798.491631196	45	15
2096	15	2015-07-22 02:25:00	30	565045.754816986	255779.126733526	45	15
2097	15	2015-07-22 02:30:00	30	565060.823793674	255779.105944945	45	15
2098	15	2015-07-22 02:35:00	30	565058.043008942	255779.109645016	45	15
2099	15	2015-07-22 02:40:00	30	565054.19817376	255779.10755839	45	15
2100	15	2015-07-22 02:45:00	30	565049.506686372	255780.350645569	45	15
2101	15	2015-07-22 02:50:00	30	565053.0180167	255779.608474308	45	15
2102	15	2015-07-22 02:55:00	30	565057.1523617	255743.114499695	45	15
2103	15	2015-07-22 03:00:00	30	565057.532892533	255731.586931963	45	15
2104	15	2015-07-22 03:05:00	30	565053.281136866	255744.034520438	45	15
2105	15	2015-07-22 03:10:00	50	565006.138281994	255545.881546208	45	15
2106	15	2015-07-22 03:15:00	30	564849.489466002	255632.682513489	45	15
2107	15	2015-07-22 03:20:00	30	564865.268075644	255632.242021941	45	15
2108	15	2015-07-22 03:25:00	30	564856.405437632	255632.106719033	45	15
2109	15	2015-07-22 03:30:00	30	564859.281432191	255632.113666874	45	15
2110	15	2015-07-22 03:35:00	30	564894.984755778	255649.093758178	45	15
2111	15	2015-07-22 03:40:00	30	564884.822729033	255632.974972279	45	15
2112	15	2015-07-22 03:45:00	30	564864.302239104	255632.310007361	45	15
2113	15	2015-07-22 03:50:00	30	564846.599207544	255632.117837565	45	15
2114	15	2015-07-22 03:55:00	30	564851.018674508	255632.105120836	45	15
2115	15	2015-07-22 04:00:00	30	564849.044392118	255634.315054621	45	15
2116	15	2015-07-22 04:05:00	30	564880.128906464	255639.822517077	45	15
2117	15	2015-07-22 04:10:00	30	564856.405437632	255632.795425757	45	15
2118	15	2015-07-22 04:15:00	30	564870.213389519	255662.467848671	45	15
2119	15	2015-07-22 04:20:00	30	564851.018674508	255632.105120836	45	15
2120	15	2015-07-22 04:25:00	30	564772.714510241	255620.776382925	45	15
2121	15	2015-07-22 04:30:00	30	564786.392184408	255676.143088708	45	15
2122	15	2015-07-22 04:35:00	50	564600.361285161	255653.320582544	45	15
2123	15	2015-07-22 04:40:00	30	564564.562136552	255780.888903566	45	15
2124	15	2015-07-22 04:45:00	30	564799.224053038	255651.718834736	45	15
2125	15	2015-07-22 04:50:00	30	564843.655782153	255641.630497147	45	15
2126	15	2015-07-22 04:55:00	30	564854.33338769	255612.763175364	45	15
2127	15	2015-07-22 05:00:00	20	564870.844844178	255624.796225721	45	15
2128	15	2015-07-22 21:25:00	30	565086.604184668	255811.573605575	46	15
2129	15	2015-07-22 21:30:00	30	565050.743683959	255783.114521586	46	15
2130	15	2015-07-22 21:35:00	30	565064.301342562	255558.427989355	46	15
2131	15	2015-07-22 21:40:00	50	565033.170578256	255556.222419269	46	15
2132	15	2015-07-22 21:45:00	30	564904.510800423	255646.039330035	46	15
2133	15	2015-07-22 21:50:00	30	564898.984206041	255627.039420774	46	15
2134	15	2015-07-22 21:55:00	30	564899.16498467	255638.932810956	46	15
2135	15	2015-07-22 22:00:00	30	565051.636723727	255787.177234845	46	15
2136	15	2015-07-22 22:05:00	30	564973.728330831	255760.624497535	46	15
2137	15	2015-07-22 22:10:00	50	564914.412709701	255751.082466552	46	15
2138	15	2015-07-22 22:15:00	30	564723.071777522	255729.572728324	46	15
2139	15	2015-07-22 22:20:00	30	564893.434987942	255731.158692212	46	15
2140	15	2015-07-22 22:25:00	30	564886.152700624	255726.132278201	46	15
2141	15	2015-07-22 22:30:00	20	564882.52777402	255728.974525828	46	15
2142	15	2015-07-22 22:35:00	20	564883.236341161	255740.879776515	46	15
2143	15	2015-07-22 22:40:00	30	564997.7434411	255790.508357834	46	15
2145	15	2015-07-22 23:05:00	30	565054.018305179	255786.334325982	46	15
2146	15	2015-07-22 23:10:00	50	569069.913128233	254553.191785098	46	15
2147	15	2015-07-22 23:15:00	30	569171.762232299	254656.749575953	46	15
2148	15	2015-07-22 23:20:00	30	569104.592861578	254519.027920743	46	15
2149	15	2015-07-22 23:25:00	50	568430.267064687	254681.762199795	46	15
2150	15	2015-07-22 23:30:00	50	568060.628711328	254760.393151725	46	15
2152	15	2015-07-22 23:40:00	30	565660.253410173	255963.228692387	46	15
2153	15	2015-07-22 23:45:00	30	565049.887987834	255788.985519941	46	15
2154	15	2015-07-22 23:50:00	30	565045.60464945	255782.360051666	46	15
2155	15	2015-07-22 23:55:00	30	564877.010557095	255637.108795178	46	15
2156	15	2015-07-23 00:00:00	20	564847.59838433	255637.132074228	46	15
2157	15	2015-07-23 00:05:00	20	564857.500777603	255643.688117467	46	15
2158	15	2015-07-23 00:10:00	20	564849.606887021	255644.279762467	46	15
2159	15	2015-07-23 00:15:00	20	564857.826249547	255648.493870614	46	15
2160	15	2015-07-23 00:20:00	20	564858.236316285	255643.052642309	46	15
2161	15	2015-07-23 00:25:00	20	564860.700565193	255642.985299124	46	15
2162	15	2015-07-23 00:30:00	20	564857.704345103	255643.086730337	46	15
2163	15	2015-07-23 00:35:00	20	564878.433543684	255625.55297739	46	15
2164	15	2015-07-23 00:40:00	30	564897.937460199	255628.485813614	46	15
2165	15	2015-07-23 01:10:00	30	565098.816226369	255794.655815194	46	15
2166	15	2015-07-23 01:25:00	50	565072.060943289	255876.52380764	46	15
2167	15	2015-07-23 01:30:00	20	564844.633488521	255639.309966266	46	15
2168	15	2015-07-23 01:35:00	20	564875.659477772	255645.124299699	46	15
2169	15	2015-07-23 01:40:00	20	564872.174017133	255644.90612599	46	15
2170	15	2015-07-23 01:45:00	20	564862.196022997	255646.33848291	46	15
2171	15	2015-07-23 01:50:00	20	564863.420593916	255644.985298399	46	15
2172	15	2015-07-23 01:55:00	20	564868.355398264	255644.904716456	46	15
2173	15	2015-07-23 02:00:00	20	564867.673604561	255645.040238143	46	15
2174	15	2015-07-23 02:05:00	20	564862.74394928	255639.132065144	46	15
2175	15	2015-07-23 02:10:00	30	564862.74394928	255639.166107776	46	15
2176	15	2015-07-23 02:15:00	30	564865.259595836	255639.227511826	46	15
2177	15	2015-07-23 02:20:00	30	564870.437543132	255639.113619681	46	15
2178	15	2015-07-23 02:25:00	30	564883.797223086	255640.633229864	46	15
2179	15	2015-07-23 02:30:00	30	564778.473486634	255681.123386604	46	15
2180	15	2015-07-23 02:35:00	30	564871.200084317	255637.3285723	46	15
2181	15	2015-07-23 02:40:00	30	564763.057532386	255665.282463226	46	15
2182	15	2015-07-23 02:45:00	30	564761.795672836	255595.379662731	46	15
2183	15	2015-07-23 02:50:00	30	564846.678033459	255595.282609014	46	15
2184	15	2015-07-23 02:55:00	30	564867.797279318	255637.266144935	46	15
2185	15	2015-07-23 03:00:00	30	564858.495567761	255637.328621621	46	15
2186	15	2015-07-23 03:05:00	30	564872.485796777	255637.105108534	46	15
[truncated: 372 more rows]
